# Supplementary material for: MYC activation cooperates with Vhl and Ink4a/Arf loss to induce clear cell renal cell carcinoma
Source: Nat Commun. 2017 Jun 8;8:15770. doi: 10.1038/ncomms15770 (PMC5472759; doi:10.1038/ncomms15770)
Supplement: Supplementary Data 1 — Average DNA copy number of genes within the MCR of amplification on chr8. [file ncomms15770-s2.xlsx]

## Sheet: KIRC_mean_chr8_GISTIC_CN_by_gen
Supplementary Data 1. TCGA KIRC mean CN near MYC
Gene	Mean_CN
SULF1	-0.000643939
SLCO5A1	-0.000643939
PRDM14	-0.000414773
NCOA2	-0.000414773
TRAM1	-0.000393939
LACTB2	-0.000393939
XKR9	-0.000393939
EYA1	0.00242235
MSC	0.00242235
TRPA1	0.00251326
KCNB2	0.000503788
TERF1	0.00246402
SBSPON	0.00246402
RPL7	0.00248485
RDH10	0.00248485
STAU2	0.00243182
UBE2W	0.00243182
TCEB1	0.00243182
TMEM70	0.00243182
LY96	0.00243182
JPH1	0.00253977
GDAP1	0.0026553
MIR5681A	0.0026553
PI15	0.00274242
CRISPLD1	0.00273864
CASC9	0.00273864
HNF4G	0.00404356
ZFHX4	0.00273864
PEX2	0.00273864
PKIA	0.00240341
ZC2HC1A	0.00240341
IL7	0.00240341
STMN2	0.0022197
HEY1	0.00223295
MRPS28	0.00229735
TPD52	0.00229735
MIR5708	0.00229735
ZBTB10	0.00229735
ZNF704	0.00229735
PAG1	0.00231629
FABP5	0.00231629
PMP2	0.00228788
FABP9	0.00228788
FABP4	0.00232008
FABP12	0.00310417
IMPA1	0.00455492
SLC10A5	0.00455492
ZFAND1	0.00455492
CHMP4C	0.00324621
SNX16	0.00324621
RALYL	0.00476136
LRRCC1	0.00655492
E2F5	0.00655114
C8orf59	0.00655114
CA13	0.00655114
CA1	0.00656439
CA3	0.00656439
CA2	0.00656439
PSKH2	0.00425947
ATP6V0D2	0.00425947
SLC7A13	0.00424811
WWP1	0.00424811
RMDN1	0.00424811
CPNE3	0.00424811
CNGB3	0.00424811
CNBD1	0.00252083
DCAF4L2	0.00522159
MMP16	0.00522159
RIPK2	0.00442992
OSGIN2	0.00372159
NBN	0.00372159
DECR1	0.00586932
CALB1	0.00580871
LINC00534	0.00580682
TMEM64	0.00583333
NECAB1	0.00584659
TMEM55A	0.00591288
OTUD6B	0.00719886
LRRC69	0.00600947
MIR4661	0.00600947
SLC26A7	0.00598295
RUNX1T1	0.00713068
TRIQK	0.00684848
C8orf87	0.00684848
LINC00535	0.00686364
FAM92A1	0.00891667
RBM12B	0.00891667
TMEM67	0.00891667
MIR378D2	0.00891667
PDP1	0.00891667
CDH17	0.0089072
GEM	0.00891288
RAD54B	0.00891288
FSBP	0.00891288
KIAA1429	0.00891288
ESRP1	0.00894508
DPY19L4	0.00894508
INTS8	0.00894508
CCNE2	0.00894508
TP53INP1	0.00894508
NDUFAF6	0.00894508
MIR3150B	0.00894508
PLEKHF2	0.00894508
C8orf37	0.00894508
GDF6	0.00919129
UQCRB	0.00919129
PTDSS1	0.00921212
SDC2	0.00921402
CPQ	0.00921402
TSPYL5	0.0102083
MTDH	0.010197
LAPTM4B	0.0067197
MATN2	0.0102443
RPL30	0.00817235
HRSP12	0.0114242
POP1	0.0114242
NIPAL2	0.0114242
KCNS2	0.0114432
STK3	0.0106856
OSR2	0.00955492
VPS13B	0.0102216
MIR599	0.0102216
MIR875	0.0102216
COX6C	0.0102216
MIR1273A	0.0102216
RGS22	0.0102216
FBXO43	0.0102216
POLR2K	0.00892045
SPAG1	0.00892045
RNF19A	0.00997917
MIR4471	0.00997917
ANKRD46	0.00997917
SNX31	0.00997538
PABPC1	0.00997538
YWHAZ	0.0112576
ZNF706	0.0112557
NACAP1	0.0113106
GRHL2	0.0107027
NCALD	0.0107121
MIR5680	0.0107121
RRM2B	0.0107121
UBR5	0.0107121
ODF1	0.0107083
KLF10	0.0107519
AZIN1	0.0107405
ATP6V1C1	0.00908333
MIR3151	0.00978977
BAALC	0.011517
FZD6	0.011517
CTHRC1	0.00977273
SLC25A32	0.00977273
DCAF13	0.011483
RIMS2	0.0165152
DCSTAMP	0.0115814
DPYS	0.0115814
MIR548A3	0.0115814
LRP12	0.0131648
ZFPM2	0.011608
OXR1	0.0119015
ABRA	0.0119015
ANGPT1	0.0131856
RSPO2	0.0121117
EIF3E	0.0123068
EMC2	0.0123011
TMEM74	0.0138277
TRHR	0.0138277
NUDCD1	0.0150455
ENY2	0.0164735
PKHD1L1	0.0164735
EBAG9	0.0175436
SYBU	0.0164792
KCNV1	0.0164962
MIR2053	0.018964
CSMD3	0.0171136
TRPS1	0.0178068
LINC00536	0.0203314
EIF3H	0.0177822
UTP23	0.0177822
RAD21	0.0177822
MIR3610	0.0177822
AARD	0.0177822
SLC30A8	0.0127519
MED30	0.0214848
EXT1	0.0211439
SAMD12	0.0208504
TNFRSF11B	0.0232273
COLEC10	0.0225133
MAL2	0.0232008
NOV	0.0232689
ENPP2	0.0232784
TAF2	0.0232784
DSCC1	0.0244129
DEPTOR	0.0245189
COL14A1	0.0245758
MRPL13	0.0267614
MTBP	0.0256269
SNTB1	0.0256269
HAS2	0.0276383
ZHX2	0.0276515
DERL1	0.0276515
TBC1D31	0.0276269
FAM83A	0.0276004
MIR4663	0.0276004
C8orf76	0.0276004
ZHX1	0.0276004
MIR548AA1	0.0276004
ATAD2	0.0276023
WDYHV1	0.0276023
FBXO32	0.027608
KLHL38	0.0276856
ANXA13	0.0276856
FAM91A1	0.0276856
FER1L6	0.0276856
TMEM65	0.0277159
TRMT12	0.0277159
RNF139	0.0277159
TATDN1	0.0277159
NDUFB9	0.0277159
MTSS1	0.0277083
MIR4662B	0.0277102
LINC00964	0.0277102
ZNF572	0.0277102
SQLE	0.0277102
KIAA0196	0.0257386
NSMCE2	0.0257386
TRIB1	0.0276913
LINC00861	0.0276837
FAM84B	0.0276004
PCAT1	0.0276364
PCAT2	0.0276894
CCAT1	0.0276837
POU5F1B	0.0278693
CASC8	0.0295265
MYC	0.0276799
TMEM75	0.0276799
PVT1	0.0276799
MIR1205	0.0276799
MIR1207	0.0276799
MIR1208	0.0276799
LINC00977	0.0280473
CCDC26	0.0262027
MIR3686	0.0279792
GSDMC	0.0266117
FAM49B	0.0269432
MIR5194	0.0269242
ASAP1	0.0269242
ADCY8	0.0280227
EFR3A	0.0291723
OC90	0.0279432
HHLA1	0.0279432
KCNQ3	0.0279432
HPYR1	0.0279205
LRRC6	0.0279205
TMEM71	0.0279205
PHF20L1	0.0277633
TG	0.0253087
SLA	0.0259716
WISP1	0.028411
NDRG1	0.028411
ST3GAL1	0.0284053
ZFAT	0.027142
MIR30B	0.0288333
MIR30D	0.0288333
KHDRBS3	0.0309394
FAM135B	0.0332519
COL22A1	0.0312235
KCNK9	0.0299735
TRAPPC9	0.029197
CHRAC1	0.0288314
AGO2	0.0296856
MIR151A	0.0296856
PTK2	0.0296856
DENND3	0.0296856
SLC45A4	0.0296856
GPR20	0.030714
PTP4A3	0.030714
MROH5	0.030714
LINC00051	0.030714
TSNARE1	0.030714
ARC	0.0297595
JRK	0.0286837
PSCA	0.0286837
LY6K	0.0286837
THEM6	0.0286837
SLURP1	0.0286837
LYPD2	0.0286837
LYNX1	0.0286837
LY6D	0.0286837
GML	0.0286307
CYP11B1	0.0286307
CYP11B2	0.0286307
LY6E	0.0286307
C8orf31	0.0286307
LY6H	0.0286307
GPIHBP1	0.0286307
ZFP41	0.0286307
GLI4	0.0286307
ZNF696	0.0286307
TOP1MT	0.0286307
RHPN1	0.0286515
MAFA	0.0286515
ZC3H3	0.0286761
GSDMD	0.0286761
MROH6	0.0286761
EEF1D	0.0286761
TIGD5	0.0286761
PYCRL	0.0286761
TSTA3	0.0286761
ZNF623	0.0286761
ZNF707	0.0286761
CCDC166	0.0286761
MAPK15	0.0286761
FAM83H	0.0286761
MIR4664	0.0286761
SCRIB	0.0286761
MIR937	0.0286761
PUF60	0.0286761
NRBP2	0.0286761
EPPK1	0.0286761
PLEC	0.0286761
MIR661	0.0286761
PARP10	0.0286761
GRINA	0.0286761
SPATC1	0.0286761
OPLAH	0.0286761
EXOSC4	0.0286761
GPAA1	0.027767
CYC1	0.0273883
SHARPIN	0.0273883
MAF1	0.0273883
KIAA1875	0.0273883
MROH1	0.0274697
BOP1	0.0274697
HSF1	0.0274697
DGAT1	0.0274697
SCRT1	0.0274697
TMEM249	0.0274697
FBXL6	0.0274697
SLC52A2	0.0274697
ADCK5	0.0274697
MIR939	0.0274697
MIR1234	0.0274697
CPSF1	0.0274697
SLC39A4	0.0274697
VPS28	0.0274697
TONSL	0.0274697
CYHR1	0.0274697
KIFC2	0.0274697
FOXH1	0.0274697
PPP1R16A	0.0274697
GPT	0.0274697
MFSD3	0.0274697
RECQL4	0.0274697
LRRC14	0.0274697
LRRC24	0.0274697
C8orf82	0.0274697
ARHGAP39	0.0274697
ZNF251	0.0274697
ZNF34	0.0274697
RPL8	0.0274697
ZNF517	0.0274697
ZNF7	0.0274697
COMMD5	0.0274697
ZNF250	0.0274697
ZNF16	0.0274697
ZNF252P	0.0274697
C8orf33	0.0274697
