# Supplementary material for: MYC activation cooperates with Vhl and Ink4a/Arf loss to induce clear cell renal cell carcinoma
Source: Nat Commun. 2017 Jun 8;8:15770. doi: 10.1038/ncomms15770 (PMC5472759; doi:10.1038/ncomms15770)
Supplement: Supplementary Data 2 — Significantly enriched gene signatures within VM-3055 cells with or without Dox. [file ncomms15770-s3.xlsx]

## Sheet: Sheet 1
Supplementary Data 2. VM-3055 cells with or without Dox_GSEA
Significance	p value	topAUC	KSstat	GSname
1	4.4656e-06	0.5481	0.7683	MODULE_457
1	1.11e-08	0.4957	0.7626	RRNA_PROCESSING
1	1.11e-08	0.4957	0.7626	RRNA_METABOLIC_PROCESS
1	1e-09	0.4856	0.7855	REACTOME_G1_S_SPECIFIC_TRANSCRIPTION
1	0	0.4789	0.7203	COLLER_MYC_TARGETS_UP
1	2.588e-07	0.4786	0.7683	REACTOME_PURINE_RIBONUCLEOSIDE_MONOPHOSPHATE_BIOSYNTHESIS
1	2e-10	0.4758	0.7737	RIBOSOME_BIOGENESIS_AND_ASSEMBLY
1	8.19e-08	0.4617	0.6801	BIOCARTA_MCM_PATHWAY
1	4.6e-09	0.452	0.9009	MODULE_56
1	0.000285061	0.4513	0.6861	OHASHI_AURKB_TARGETS
1	6.8e-09	0.451	0.8919	REACTOME_UNWINDING_OF_DNA
1	4.0302e-06	0.4317	0.7389	REACTOME_E2F_ENABLED_INHIBITION_OF_PRE_REPLICATION_COMPLEX_FORMATION
1	0.00397471	0.4312	0.5845	SA_G2_AND_M_PHASES
1	0	0.4201	0.6899	BURTON_ADIPOGENESIS_PEAK_AT_16HR
1	3e-10	0.4195	0.6925	SCIAN_CELL_CYCLE_TARGETS_OF_TP53_AND_TP73_DN
1	1.5393e-06	0.4175	0.7319	KALMA_E2F1_TARGETS
1	3.05665e-05	0.407	0.6606	ENDORIBONUCLEASE_ACTIVITY
1	3.05665e-05	0.407	0.6606	ENDONUCLEASE_ACTIVITY_GO_0016893
1	3.14184e-05	0.4056	0.5585	MODULE_439
1	2.04e-08	0.4023	0.7278	LY_AGING_MIDDLE_DN
1	6.1781e-06	0.4018	0.7288	BIOCARTA_RANMS_PATHWAY
1	0	0.3958	0.7991	GNF2_BUB1
1	0	0.3936	0.8007	MODULE_102
1	1e-10	0.3895	0.8288	SMID_BREAST_CANCER_LUMINAL_A_DN
1	0	0.3787	0.7455	REACTOME_ACTIVATION_OF_THE_PRE_REPLICATIVE_COMPLEX
1	0.00115458	0.3775	0.4502	KEGG_ONE_CARBON_POOL_BY_FOLATE
1	1.286e-07	0.3764	0.9009	MODULE_21
1	0	0.3763	0.7595	GNF2_MCM4
1	0	0.3753	0.7945	GNF2_ESPL1
1	2.2971e-06	0.3753	0.6528	DNA_REPLICATION_INITIATION
1	0	0.3741	0.7799	GNF2_CKS1B
1	0	0.3676	0.7503	GNF2_RRM2
1	2.6e-09	0.3656	0.7677	FINETTI_BREAST_CANCER_KINOME_RED
1	9.414e-07	0.3622	0.5867	RIBONUCLEASE_ACTIVITY
1	0.0104335	0.3614	0.487	FUNG_IL2_SIGNALING_1
1	0	0.3586	0.6007	SCHUHMACHER_MYC_TARGETS_UP
1	0	0.3578	0.5508	HESS_TARGETS_OF_HOXA9_AND_MEIS1_UP
1	0	0.3575	0.6963	MODULE_219
1	2.8e-09	0.3534	0.725	NUCLEOLAR_PART
1	0.00201357	0.3529	0.5547	CAFFAREL_RESPONSE_TO_THC_8HR_3_DN
1	0	0.3522	0.7015	ISHIDA_E2F_TARGETS
1	1.23e-08	0.3521	0.6345	CAIRO_PML_TARGETS_BOUND_BY_MYC_UP
1	0	0.3514	0.604	OXFORD_RALA_OR_RALB_TARGETS_UP
1	0	0.349	0.6241	WHITFIELD_CELL_CYCLE_LITERATURE
1	1e-10	0.3489	0.6107	REACTOME_E2F_MEDIATED_REGULATION_OF_DNA_REPLICATION
1	0	0.3477	0.7421	GNF2_BUB1B
1	0	0.3468	0.5989	MODULE_403
1	0	0.3419	0.7107	REACTOME_G2_M_CHECKPOINTS
1	0	0.3371	0.7608	GNF2_MSH2
1	0	0.3366	0.7437	REACTOME_DNA_STRAND_ELONGATION
1	0	0.3356	0.5858	MODULE_57
1	0.000115096	0.3351	0.56	PODAR_RESPONSE_TO_ADAPHOSTIN_DN
1	2.856e-07	0.3348	0.7163	REACTOME_ASSOCIATION_OF_LICENSING_FACTORS_WITH_THE_PRE_REPLICATIVE_COMPLEX
1	0	0.3331	0.5916	FRASOR_RESPONSE_TO_SERM_OR_FULVESTRANT_DN
1	0	0.3328	0.7143	REACTOME_ACTIVATION_OF_ATR_IN_RESPONSE_TO_REPLICATION_STRESS
1	0	0.3308	0.717	YU_MYC_TARGETS_UP
1	0	0.3307	0.606	SCHLOSSER_MYC_TARGETS_AND_SERUM_RESPONSE_DN
1	0	0.3295	0.6515	AMUNDSON_GAMMA_RADIATION_RESPONSE
1	0	0.3294	0.7991	EGUCHI_CELL_CYCLE_RB1_TARGETS
1	2.452e-07	0.329	0.6973	REACTOME_CYCLIN_A_B1_ASSOCIATED_EVENTS_DURING_G2_M_TRANSITION
1	1.252e-07	0.3282	0.6716	LEE_METASTASIS_AND_RNA_PROCESSING_UP
1	4.17158e-05	0.3268	0.7107	REACTOME_G2_M_DNA_DAMAGE_CHECKPOINT
1	0	0.3264	0.7299	GNF2_RFC3
1	0	0.3259	0.7339	GNF2_PCNA
1	0	0.3257	0.6856	MORF_GSPT1
1	4.88587e-05	0.3244	0.6753	KUMAMOTO_RESPONSE_TO_NUTLIN_3A_DN
1	4.47782e-05	0.3238	0.5501	SIMBULAN_PARP1_TARGETS_DN
1	0	0.3236	0.7383	GNF2_MKI67
1	3.927e-07	0.3232	0.42	BURTON_ADIPOGENESIS_4
1	0	0.3209	0.6561	GRAHAM_NORMAL_QUIESCENT_VS_NORMAL_DIVIDING_DN
1	5.54e-08	0.319	0.78	MIPS_RC_COMPLEX_DURING_G2_M_PHASE_OF_CELL_CYCLE
1	0	0.319	0.5676	ABRAMSON_INTERACT_WITH_AIRE
1	0	0.3184	0.7441	GNF2_SMC2L1
1	0	0.3184	0.7286	GNF2_FEN1
1	0.000735652	0.3184	0.6525	BIOCARTA_SKP2E2F_PATHWAY
1	0	0.3181	0.7147	GNF2_RRM1
1	0	0.3171	0.6609	MORF_FEN1
1	0	0.3169	0.7038	GNF2_MCM5
1	0	0.3147	0.6118	CROONQUIST_IL6_DEPRIVATION_DN
1	0	0.3127	0.703	REACTOME_EXTENSION_OF_TELOMERES
1	0	0.3119	0.73	KAMMINGA_EZH2_TARGETS
1	0	0.3109	0.6603	MORF_UNG
1	0	0.3102	0.58	CROONQUIST_NRAS_SIGNALING_DN
1	0	0.3099	0.7292	GNF2_CCNA2
1	0	0.3096	0.7245	GNF2_RFC4
1	0	0.3088	0.7052	GNF2_SMC4L1
1	0	0.3079	0.6919	ZHOU_CELL_CYCLE_GENES_IN_IR_RESPONSE_6HR
1	0	0.3069	0.754	GNF2_HMMR
1	0.000878313	0.3063	0.6459	REICHERT_G1S_REGULATORS_AS_PI3K_TARGETS
1	0	0.3061	0.5694	MORI_IMMATURE_B_LYMPHOCYTE_DN
1	1.76e-08	0.3057	0.87	MIPS_EXOSOME
1	1.77e-08	0.3057	0.8698	REACTOME_MRNA_DECAY_BY_3_TO_5_EXORIBONUCLEASE
1	1.9907e-06	0.3047	0.7263	MONTERO_THYROID_CANCER_POOR_SURVIVAL_UP
1	6.18032e-05	0.3031	0.6687	BIOCARTA_PTC1_PATHWAY
1	0	0.3025	0.6729	PUJANA_BREAST_CANCER_WITH_BRCA1_MUTATED_UP
1	0	0.3019	0.7183	ZHAN_MULTIPLE_MYELOMA_PR_UP
1	9.0599e-06	0.3017	0.6039	XU_RESPONSE_TO_TRETINOIN_AND_NSC682994_DN
1	0.00935662	0.3016	0.4705	REACTOME_EARLY_PHASE_OF_HIV_LIFE_CYCLE
1	0	0.3001	0.5848	MENSSEN_MYC_TARGETS
1	0	0.299	0.7253	GNF2_CENPE
1	0	0.2978	0.5284	MODULE_61
1	9.5032e-06	0.2969	0.4601	PETROVA_PROX1_TARGETS_UP
1	0	0.2965	0.6328	IRITANI_MAD1_TARGETS_DN
1	7.211e-06	0.2943	0.5757	MODULE_392
1	0.00376747	0.2937	0.5075	CAFFAREL_RESPONSE_TO_THC_8HR_5_DN
1	1.1075e-06	0.2924	0.7389	REACTOME_CDC6_ASSOCIATION_WITH_THE_ORC_ORIGIN_COMPLEX
1	0	0.2923	0.5925	MANALO_HYPOXIA_DN
1	0	0.2919	0.5727	MORI_LARGE_PRE_BII_LYMPHOCYTE_UP
1	0	0.2919	0.6528	SOTIRIOU_BREAST_CANCER_GRADE_1_VS_3_UP
1	1.2e-09	0.2918	0.4819	SHIPP_DLBCL_VS_FOLLICULAR_LYMPHOMA_UP
1	0	0.2892	0.5991	ZHANG_TLX_TARGETS_60HR_DN
1	0	0.2889	0.5804	BURTON_ADIPOGENESIS_PEAK_AT_24HR
1	0	0.2886	0.4553	DANG_REGULATED_BY_MYC_UP
1	0	0.2885	0.5716	BURTON_ADIPOGENESIS_3
1	0	0.2841	0.7485	KEGG_DNA_REPLICATION
1	0	0.2816	0.5902	MORF_PCNA
1	0	0.2806	0.6881	KANG_DOXORUBICIN_RESISTANCE_UP
1	1.367e-07	0.2799	0.7104	REACTOME_PROCESSIVE_SYNTHESIS_ON_THE_LAGGING_STRAND
1	0	0.2798	0.7327	GNF2_MSH6
1	2.63e-07	0.2794	0.6962	MIPS_SMN_COMPLEX
1	0	0.2791	0.6294	ODONNELL_TARGETS_OF_MYC_AND_TFRC_DN
1	0.00946886	0.2784	0.4513	LOPEZ_MESOTELIOMA_SURVIVAL_TIME_UP
1	0	0.2768	0.6705	MORF_ESPL1
1	0	0.2763	0.7098	GNF2_CENPF
1	0	0.2762	0.6608	GNF2_ANP32B
1	0	0.2759	0.7234	GNF2_MLH1
1	0.00110552	0.2755	0.3996	MULLIGAN_NTF3_SIGNALING_VIA_INSR_AND_IGF1R_UP
1	0.00016189	0.2755	0.4202	CAFFAREL_RESPONSE_TO_THC_DN
1	0	0.2741	0.7071	MODULE_125
1	0	0.2736	0.5338	RHODES_UNDIFFERENTIATED_CANCER
1	0	0.2735	0.6813	GNF2_PA2G4
1	0	0.2734	0.739	GNF2_CDC20
1	1.8568e-06	0.2732	0.6034	REPLICATION_FORK
1	0	0.2729	0.7446	GNF2_CCNB2
1	1e-09	0.2704	0.7244	REACTOME_LAGGING_STRAND_SYNTHESIS
1	2.4744e-06	0.2692	0.5317	REACTOME_G0_AND_EARLY_G1
1	0.00136178	0.269	0.4877	REACTOME_METABOLISM_OF_POLYAMINES
1	4.58672e-05	0.2681	0.6771	REACTOME_REMOVAL_OF_THE_FLAP_INTERMEDIATE_FROM_THE_C_STRAND
1	0	0.268	0.6974	REACTOME_METABOLISM_OF_NON_CODING_RNA
1	0	0.2643	0.6769	GNF2_RPA1
1	0	0.2628	0.7288	MODULE_158
1	1.79485e-05	0.2625	0.4266	MODULE_451
1	0.00059957	0.2606	0.4971	FERRANDO_HOX11_NEIGHBORS
1	0	0.2603	0.439	RUIZ_TNC_TARGETS_DN
1	0	0.26	0.7308	REACTOME_INTERACTIONS_OF_VPR_WITH_HOST_CELLULAR_PROTEINS
1	0	0.2599	0.6072	REN_BOUND_BY_E2F
1	0.00027952	0.2598	0.6528	NUCLEAR_REPLICATION_FORK
1	6e-10	0.2594	0.7719	MODULE_388
1	0.000572252	0.2594	0.6285	RESPONSE_TO_HEAT
1	0.00278852	0.2585	0.464	DRUG_BINDING
1	0	0.257	0.5291	KOBAYASHI_EGFR_SIGNALING_24HR_DN
1	0	0.255	0.3477	BROWN_MYELOID_CELL_DEVELOPMENT_DN
1	3.305e-06	0.2547	0.7753	SEMBA_FHIT_TARGETS_DN
1	0.00128623	0.2539	0.3874	XU_CREBBP_TARGETS_UP
1	1.96878e-05	0.2539	0.5862	ATP_DEPENDENT_RNA_HELICASE_ACTIVITY
1	0.000419915	0.2526	0.3395	ELVIDGE_HIF1A_AND_HIF2A_TARGETS_UP
1	0	0.2526	0.639	ROSTY_CERVICAL_CANCER_PROLIFERATION_CLUSTER
1	0	0.2526	0.7267	GNF2_SMC1L1
1	0	0.2513	0.523	MODULE_54
1	0	0.2507	0.5489	CHANG_CYCLING_GENES
1	0	0.2507	0.6785	GNF2_H2AFX
1	0	0.2502	0.5957	ZHOU_CELL_CYCLE_GENES_IN_IR_RESPONSE_24HR
1	0	0.2502	0.7264	GNF2_TTK
					MIR-299-3P
					MIR-506
					MIR-29A	MIR-29B	MIR-29C
					MIR-15A	MIR-16	MIR-15B	MIR-195	MIR-424	MIR-497
					MIR-103	MIR-107
					MIR-204	MIR-211
					MIR-25	MIR-32	MIR-92	MIR-363	MIR-367
					MIR-24
					MIR-9
					MIR-153
					MIR-520F
					MIR-1	MIR-206
					MIR-30A-5P	MIR-30C	MIR-30D	MIR-30B	MIR-30E-5P
					MIR-141	MIR-200A
					MIR-93	MIR-302A	MIR-302B	MIR-302C	MIR-302D	MIR-372	MIR-373	MIR-520E	MIR-520A	MIR-526B	MIR-520B	MIR-520C	MIR-520D
					MIR-181A	MIR-181B	MIR-181C	MIR-181D
					MIR-374
					MIR-369-3P
					MIR-409-5P
					MIR-18A	MIR-18B
					MIR-133A	MIR-133B
					MIR-145
					MIR-527
					MIR-125B	MIR-125A
					MIR-124A
					MIR-512-5P
					MIR-182
					MIR-7
					MIR-17-5P	MIR-20A	MIR-106A	MIR-106B	MIR-20B	MIR-519D
					MIR-185
					MIR-135A	MIR-135B
					MIR-199A
					MIR-142-5P
					MIR-520G	MIR-520H
					MIR-96
					MIR-34A	MIR-34C	MIR-449
					MIR-148A	MIR-152	MIR-148B
					MIR-519C	MIR-519B	MIR-519A
					MIR-19A	MIR-19B
					MIR-199A	MIR-199B
					MIR-200B	MIR-200C	MIR-429
					MIR-484
					MIR-221	MIR-222
					MIR-130A	MIR-301	MIR-130B
					MIR-142-3P
					MIR-17-3P
					MIR-218
					MIR-513
					MIR-512-3P
					MIR-498
					MIR-518B	MIR-518C	MIR-518D
					MIR-127
					MIR-451
					MIR-134
					MIR-328
					MIR-149
					MIR-384
					MIR-150
					MIR-345
					MIR-453
					MIR-514
					MIR-452
					MIR-379
					MIR-490
					MIR-202
					MIR-501
					MIR-302C
					MIR-520A	MIR-525
					MIR-324-5P
					MIR-502
					MIR-492
					MIR-198
					MIR-9
					MIR-197
					MIR-302A
					MIR-193A	MIR-193B
					MIR-485-3P
					MIR-517A	MIR-517C
					MIR-515-3P
					MIR-378
					MIR-516-3P
					MIR-203
					MIR-412
					MIR-383
					MIR-377
					MIR-519E
					MIR-30A-3P	MIR-30E-3P
					MIR-324-3P
					MIR-139
					MIR-485-5P
					MIR-26A	MIR-26B
					MIR-137
					MIR-431
					MIR-338
					MIR-190
					MIR-18A
					MIR-362
					MIR-330
					MIR-382
					MIR-337
					MIR-520D
					MIR-503
					MIR-516-5P
					LET-7A	LET-7B	LET-7C	LET-7D	LET-7E	LET-7F	MIR-98	LET-7G	LET-7I
					MIR-504
					MIR-143
					MIR-302B
					MIR-188
					MIR-373
					MIR-495
					MIR-524
					MIR-320
					MIR-154	MIR-487
					MIR-526C	MIR-518F	MIR-526A
					MIR-28
					MIR-432
					MIR-128A	MIR-128B
					MIR-186
					MIR-21
					MIR-101
					MIR-335
					MIR-489
					MIR-370
					MIR-214
					MIR-22
					MIR-517B
					MIR-433
					MIR-33
					MIR-196A	MIR-196B
					MIR-194
					MIR-27A	MIR-27B
					MIR-509
					MIR-483
					MIR-381
					MIR-361
					MIR-511
					MIR-422B	MIR-422A
					MIR-144
					MIR-23A	MIR-23B
					MIR-518C
					MIR-448
					MIR-138
					MIR-205
					MIR-216
					MIR-493
					MIR-223
					MIR-380-5P
					MIR-151
					MIR-365
					MIR-515-5P	MIR-519E
					MIR-323
					MIR-507
					MIR-452
					MIR-499
					MIR-508
					MIR-146A	MIR-146B
					MIR-189
					MIR-368
					MIR-31
					MIR-380-3P
					MIR-10A	MIR-10B
					MIR-526B
					MIR-376A	MIR-376B
					MIR-200A
					MIR-331
					MIR-432
					MIR-34B
					MIR-486
					MIR-183
					MIR-219
					MIR-518A-2
					MIR-182
					MIR-155
					MIR-488
					MIR-522
					MIR-326
					MIR-299-5P
					MIR-184
					MIR-105
					MIR-296
					MIR-224
					MIR-212	MIR-132
					MIR-500
					MIR-217
					MIR-409-3P
					MIR-191
					MIR-136
					MIR-491
					MIR-342
					MIR-455
					MIR-494
					MIR-129
					MIR-126
					MIR-202
					MIR-505
					MIR-122A
					MIR-510
					MIR-496
					MIR-192	MIR-215
					MIR-154
					MIR-339
					MIR-99A	MIR-100	MIR-99B
					MIR-140
					MIR-346
					MIR-329
					MIR-147
					MIR-518F	MIR-518E	MIR-518A
					MIR-525	MIR-524
					MIR-213
					MIR-517
					MIR-220
					MIR-210
					MIR-325
					MIR-369-5P
					MIR-371
					MIR-191
					MIR-450
					MIR-410
					MIR-423
					MIR-208
					MIR-521
