# Supplementary material for: MYC activation cooperates with Vhl and Ink4a/Arf loss to induce clear cell renal cell carcinoma
Source: Nat Commun. 2017 Jun 8;8:15770. doi: 10.1038/ncomms15770 (PMC5472759; doi:10.1038/ncomms15770)
Supplement: Supplementary Data 3 — Significantly enriched gene signatures within VIM-3039 cells with or without Dox. [file ncomms15770-s4.xlsx]

## Sheet: Bailey_NatComm_2015_RCC_GEMM_Su
Supplementary Data 3. VIM-3039 cells with or without Dox_GSEA
Significance	p value	topAUC	KSstat	GSname
1	2.7e-07	0.5287	0.8277	MODULE_21
1	7.18e-08	0.5261	0.8363	MODULE_56
1	0	0.5223	0.8089	RIBOSOME_BIOGENESIS_AND_ASSEMBLY
1	1.8e-09	0.4876	0.7978	RRNA_PROCESSING
1	1.8e-09	0.4876	0.7978	RRNA_METABOLIC_PROCESS
1	1e-10	0.4829	0.8093	LEE_METASTASIS_AND_RNA_PROCESSING_UP
1	1.205e-06	0.4576	0.7659	RNA_3END_PROCESSING
1	0	0.4549	0.7536	BURTON_ADIPOGENESIS_PEAK_AT_16HR
1	0	0.4524	0.733	GNF2_MCM5
1	8.82e-08	0.4489	0.7883	REACTOME_PURINE_RIBONUCLEOSIDE_MONOPHOSPHATE_BIOSYNTHESIS
1	1.9e-09	0.4334	0.7734	REACTOME_G1_S_SPECIFIC_TRANSCRIPTION
1	1.324e-07	0.433	0.8213	KALMA_E2F1_TARGETS
1	0	0.429	0.8102	EGUCHI_CELL_CYCLE_RB1_TARGETS
1	2.6e-07	0.4279	0.7682	REACTOME_UNWINDING_OF_DNA
1	1.024e-07	0.4245	0.6756	BIOCARTA_MCM_PATHWAY
1	1e-10	0.422	0.6879	COLLER_MYC_TARGETS_UP
1	9.814e-07	0.4215	0.7702	BIOCARTA_RANMS_PATHWAY
1	7.40169e-05	0.4155	0.6941	MODULE_457
1	0.0019735	0.4146	0.5555	FUNG_IL2_SIGNALING_1
1	5.39382e-05	0.4142	0.6453	MIPS_H2AX_COMPLEX_ISOLATED_FROM_CELLS_WITHOUT_IR_EXPOSURE
1	0.000518676	0.4138	0.6652	OHASHI_AURKB_TARGETS
1	3.048e-07	0.4138	0.715	FU_INTERACT_WITH_ALKBH8
1	0.000241331	0.4083	0.4934	KEGG_ONE_CARBON_POOL_BY_FOLATE
1	0	0.4071	0.6879	GNF2_ANP32B
1	0	0.4067	0.7276	CAIRO_PML_TARGETS_BOUND_BY_MYC_UP
1	0	0.4047	0.6371	ABRAMSON_INTERACT_WITH_AIRE
1	0	0.3971	0.8402	SMID_BREAST_CANCER_LUMINAL_A_DN
1	0	0.3965	0.7869	GNF2_MLH1
1	0	0.3938	0.8113	GNF2_MSH2
1	1e-10	0.3862	0.6725	MODULE_219
1	3.2e-09	0.385	0.7225	MODULE_102
1	0	0.3813	0.7243	REACTOME_ACTIVATION_OF_THE_PRE_REPLICATIVE_COMPLEX
1	0	0.3808	0.7442	GNF2_CKS1B
1	0	0.3744	0.7879	GNF2_BUB1B
1	1.22167e-05	0.3732	0.5972	XU_RESPONSE_TO_TRETINOIN_AND_NSC682994_DN
1	0	0.3643	0.708	GNF2_DEK
1	0	0.3633	0.7192	ISHIDA_E2F_TARGETS
1	0	0.3609	0.7787	GNF2_MCM4
1	0	0.3599	0.6624	WHITFIELD_CELL_CYCLE_LITERATURE
1	0.00247483	0.3595	0.4396	MODULE_349
1	8.2e-09	0.3578	0.8216	MIPS_RC_COMPLEX_DURING_G2_M_PHASE_OF_CELL_CYCLE
1	0	0.3573	0.7531	GNF2_TDG
1	0	0.3558	0.7258	REACTOME_DNA_STRAND_ELONGATION
1	0.000478354	0.3527	0.5804	NEGATIVE_REGULATION_OF_DNA_REPLICATION
1	1.316e-07	0.3526	0.7604	MIPS_RC_COMPLEX_DURING_S_PHASE_OF_CELL_CYCLE
1	0	0.3513	0.5821	SCHLOSSER_MYC_TARGETS_AND_SERUM_RESPONSE_DN
1	0	0.3505	0.8481	GNF2_ESPL1
1	0	0.3472	0.8481	GNF2_BUB1
1	0	0.3463	0.5961	OXFORD_RALA_OR_RALB_TARGETS_UP
1	1e-09	0.3459	0.7856	LY_AGING_MIDDLE_DN
1	1.21426e-05	0.345	0.7122	REACTOME_REMOVAL_OF_THE_FLAP_INTERMEDIATE_FROM_THE_C_STRAND
1	0	0.3441	0.7212	GNF2_NS
1	0	0.3432	0.6975	REACTOME_EXTENSION_OF_TELOMERES
1	0	0.3423	0.6641	GNF2_RAN
1	0	0.3409	0.7204	GNF2_MSH6
1	0	0.3403	0.7397	GNF2_SMC4L1
1	0	0.3397	0.7051	REACTOME_ACTIVATION_OF_ATR_IN_RESPONSE_TO_REPLICATION_STRESS
1	0	0.3397	0.7986	GNF2_RRM2
1	0.00849511	0.338	0.5209	NUCLEAR_REPLICATION_FORK
1	0	0.3379	0.6872	GNF2_PA2G4
1	9.612e-06	0.3364	0.6214	DNA_REPLICATION_INITIATION
1	1.83e-08	0.3363	0.6278	SCIAN_CELL_CYCLE_TARGETS_OF_TP53_AND_TP73_DN
1	0	0.336	0.7866	GNF2_MKI67
1	0	0.3353	0.7435	GNF2_SMC1L1
1	1.8e-07	0.3348	0.8136	MIPS_EXOSOME
1	0	0.333	0.5628	MENSSEN_MYC_TARGETS
1	2.66e-08	0.3318	0.6835	NUCLEOLAR_PART
1	5.47e-08	0.3317	0.7299	REACTOME_PROCESSIVE_SYNTHESIS_ON_THE_LAGGING_STRAND
1	0.0147529	0.3306	0.4506	MODULE_272
1	0	0.3294	0.6261	SCHUHMACHER_MYC_TARGETS_UP
1	9.48566e-05	0.328	0.6295	MEIOTIC_RECOMBINATION
1	0	0.3274	0.705	ZHOU_CELL_CYCLE_GENES_IN_IR_RESPONSE_6HR
1	0	0.3262	0.7933	GNF2_PCNA
1	0	0.3253	0.6171	WU_APOPTOSIS_BY_CDKN1A_VIA_TP53
1	0	0.3243	0.7509	GNF2_FEN1
1	0	0.3213	0.7345	KEGG_DNA_REPLICATION
1	0	0.3209	0.6993	REACTOME_G2_M_CHECKPOINTS
1	0.00083155	0.3205	0.407	MULLIGAN_NTF3_SIGNALING_VIA_INSR_AND_IGF1R_UP
1	0	0.3194	0.6289	IRITANI_MAD1_TARGETS_DN
1	0	0.3188	0.6494	GRAHAM_NORMAL_QUIESCENT_VS_NORMAL_DIVIDING_DN
1	0	0.3186	0.7584	GNF2_RRM1
1	0	0.3177	0.6486	MORF_FEN1
1	1.8e-07	0.317	0.8136	REACTOME_MRNA_DECAY_BY_3_TO_5_EXORIBONUCLEASE
1	0	0.3169	0.6492	BURTON_ADIPOGENESIS_PEAK_AT_24HR
1	0	0.3141	0.7864	GNF2_CCNA2
1	2e-09	0.314	0.7119	REACTOME_LAGGING_STRAND_SYNTHESIS
1	0	0.3108	0.6805	GNF2_APEX1
1	5.6e-09	0.3103	0.7529	FINETTI_BREAST_CANCER_KINOME_RED
1	0	0.3094	0.6234	MORF_UNG
1	3.761e-07	0.3089	0.6692	ATP_DEPENDENT_RNA_HELICASE_ACTIVITY
1	0.00509396	0.3088	0.518	CAFFAREL_RESPONSE_TO_THC_8HR_3_DN
1	8.036e-07	0.3086	0.6744	REACTOME_REPAIR_SYNTHESIS_FOR_GAP_FILLING_BY_DNA_POL_IN_TC_NER
1	0	0.3079	0.5679	BURTON_ADIPOGENESIS_3
1	0	0.3079	0.6146	MORI_LARGE_PRE_BII_LYMPHOCYTE_UP
1	4e-10	0.3076	0.6353	GNF2_BUB3
1	0	0.3076	0.5146	HESS_TARGETS_OF_HOXA9_AND_MEIS1_UP
1	0.000348932	0.3063	0.5905	ENDORIBONUCLEASE_ACTIVITY
1	0.000348932	0.3063	0.5905	ENDONUCLEASE_ACTIVITY_GO_0016893
1	0	0.3062	0.7049	PUJANA_BREAST_CANCER_WITH_BRCA1_MUTATED_UP
1	0	0.3046	0.7549	GNF2_RFC4
1	0.000616063	0.3029	0.6259	LIANG_SILENCED_BY_METHYLATION_DN
1	0	0.3024	0.7922	GNF2_CENPE
1	2.83534e-05	0.3021	0.5456	REPLICATION_FORK
1	0	0.3018	0.6786	GNF2_NPM1
1	0	0.3009	0.7008	GNF2_RPA1
1	0	0.3008	0.7342	REACTOME_INTERACTIONS_OF_VPR_WITH_HOST_CELLULAR_PROTEINS
1	0	0.3007	0.7172	GNF2_RFC3
1	0	0.3006	0.6258	MORF_GSPT1
1	0	0.3	0.6404	ZHANG_TLX_TARGETS_60HR_DN
1	3.6e-09	0.2971	0.6044	LY_AGING_PREMATURE_DN
1	0	0.2965	0.7691	GNF2_CCNB2
1	0	0.2963	0.7762	KAMMINGA_EZH2_TARGETS
1	0	0.2957	0.6054	SONG_TARGETS_OF_IE86_CMV_PROTEIN
1	0.00103197	0.2937	0.6398	MIPS_SMN_POLII_RHA_COMPLEX
1	0	0.2925	0.7866	GNF2_CDC20
1	0	0.2924	0.7665	REACTOME_TRANSPORT_OF_MATURE_MRNA_DERIVED_FROM_AN_INTRONLESS_TRANSCRIPT
1	0.00340173	0.2922	0.4293	NEGATIVE_REGULATION_OF_DNA_METABOLIC_PROCESS
1	0	0.2912	0.786	GNF2_SMC2L1
1	0	0.2911	0.7591	GNF2_H2AFX
1	0	0.2909	0.6427	GNF2_HAT1
1	0	0.2904	0.6428	CROONQUIST_NRAS_SIGNALING_DN
1	0	0.2896	0.7728	GNF2_CENPF
1	2.9019e-06	0.2896	0.6108	RNA_DEPENDENT_ATPASE_ACTIVITY
1	0.0151273	0.2892	0.5211	OXFORD_RALA_AND_RALB_TARGETS_UP
1	0	0.2881	0.6599	MORF_SMC1L1
1	0	0.2873	0.3647	BROWN_MYELOID_CELL_DEVELOPMENT_DN
1	0	0.2872	0.6559	CROONQUIST_IL6_DEPRIVATION_DN
1	0.00140209	0.2872	0.4868	REACTOME_METABOLISM_OF_POLYAMINES
1	0	0.2871	0.6127	MORI_IMMATURE_B_LYMPHOCYTE_DN
1	7e-10	0.2869	0.6808	KEGG_MISMATCH_REPAIR
1	0	0.2866	0.6694	ODONNELL_TARGETS_OF_MYC_AND_TFRC_DN
1	0	0.2852	0.4045	KARLSSON_TGFB1_TARGETS_UP
1	0	0.2837	0.7665	REACTOME_TRANSPORT_OF_RIBONUCLEOPROTEINS_INTO_THE_HOST_NUCLEUS
1	0.00101802	0.2834	0.4418	REACTOME_FORMATION_OF_TUBULIN_FOLDING_INTERMEDIATES_BY_CCT_TRIC
1	0	0.2829	0.6142	MANALO_HYPOXIA_DN
1	0	0.2823	0.7456	MODULE_158
1	0	0.2822	0.7408	YU_MYC_TARGETS_UP
1	0	0.2821	0.7747	GNF2_HMMR
1	2.855e-07	0.2818	0.6944	CHEN_ETV5_TARGETS_TESTIS
1	0	0.2816	0.723	REACTOME_METABOLISM_OF_NON_CODING_RNA
1	0	0.281	0.6862	KANG_DOXORUBICIN_RESISTANCE_UP
1	0	0.281	0.7665	REACTOME_REGULATION_OF_GLUCOKINASE_BY_GLUCOKINASE_REGULATORY_PROTEIN
1	4.7e-09	0.2806	0.5133	PID_AURORA_B_PATHWAY
1	0.00573106	0.2798	0.4118	CONDENSED_NUCLEAR_CHROMOSOME
1	0	0.279	0.5013	NUCLEOLUS
1	0	0.2789	0.621	FRASOR_RESPONSE_TO_SERM_OR_FULVESTRANT_DN
1	1.5361e-06	0.2779	0.6072	MODULE_392
1	0	0.2771	0.687	ZHANG_TLX_TARGETS_UP
1	9.64464e-05	0.2771	0.5472	FERRANDO_HOX11_NEIGHBORS
1	0	0.2757	0.7499	SMALL_NUCLEAR_RIBONUCLEOPROTEIN_COMPLEX
1	0	0.2757	0.7245	MODULE_125
1	0.00500646	0.2752	0.5742	BIOCARTA_SET_PATHWAY
1	0	0.2746	0.6421	MORF_MSH2
1	0	0.2736	0.6317	TANG_SENESCENCE_TP53_TARGETS_DN
1	0	0.2727	0.7124	MORF_ESPL1
1	0	0.2719	0.6476	REICHERT_MITOSIS_LIN9_TARGETS
1	0	0.2717	0.6488	MORF_PCNA
1	0	0.2703	0.7665	REACTOME_NEP_NS2_INTERACTS_WITH_THE_CELLULAR_EXPORT_MACHINERY
1	0	0.27	0.4096	GROSS_HYPOXIA_VIA_HIF1A_UP
1	0	0.2695	0.7224	GNF2_CKS2
1	9.36e-08	0.2687	0.5995	RNA_HELICASE_ACTIVITY
1	0.00185791	0.2678	0.3629	CAFFAREL_RESPONSE_TO_THC_DN
1	0	0.2674	0.4428	BHATTACHARYA_EMBRYONIC_STEM_CELL
1	0	0.2673	0.6818	NUCLEAR_PORE
1	7e-10	0.2672	0.4666	BOYAULT_LIVER_CANCER_SUBCLASS_G23_UP
1	0	0.2672	0.5159	MODULE_61
1	0.00114419	0.266	0.5297	CELLULAR_PROTEIN_COMPLEX_DISASSEMBLY
1	1.3175e-06	0.2659	0.7352	MONTERO_THYROID_CANCER_POOR_SURVIVAL_UP
1	0	0.2657	0.7505	GNF2_CDC2
1	0	0.2646	0.5931	MORF_BUB1B
1	0	0.2637	0.5394	KOBAYASHI_EGFR_SIGNALING_24HR_DN
1	1e-10	0.2636	0.5997	REACTOME_E2F_MEDIATED_REGULATION_OF_DNA_REPLICATION
1	0	0.2634	0.6118	ZHOU_CELL_CYCLE_GENES_IN_IR_RESPONSE_24HR
1	0	0.2625	0.654	MORF_BUB1
1	0	0.2624	0.6396	MODULE_57
1	3e-10	0.2604	0.5425	PID_ATR_PATHWAY
1	7.76e-08	0.2603	0.7403	REACTOME_POL_SWITCHING
1	0	0.26	0.739	ZHAN_MULTIPLE_MYELOMA_PR_UP
1	0	0.2595	0.5484	DANG_MYC_TARGETS_UP
1	0	0.2593	0.643	SOTIRIOU_BREAST_CANCER_GRADE_1_VS_3_UP
1	0	0.2591	0.5811	MISSIAGLIA_REGULATED_BY_METHYLATION_DN
1	0	0.2585	0.4814	MORI_PRE_BI_LYMPHOCYTE_UP
1	5.8e-09	0.2581	0.4685	NAKAMURA_CANCER_MICROENVIRONMENT_DN
1	0	0.2579	0.7622	GNF2_TTK
1	0.000394258	0.2577	0.5256	MEIOSIS_I
1	8.48e-08	0.2576	0.5886	TRANSLATION_INITIATION_FACTOR_ACTIVITY
1	1.27e-08	0.2572	0.6974	MIPS_DNA_SYNTHESOME_COMPLEX
1	0	0.2572	0.4588	MOREAUX_B_LYMPHOCYTE_MATURATION_BY_TACI_DN
1	0	0.2571	0.6458	ROSTY_CERVICAL_CANCER_PROLIFERATION_CLUSTER
1	0	0.2571	0.4607	PID_MYC_ACTIVPATHWAY
1	0	0.2564	0.6242	MORF_RRM1
1	0	0.2542	0.6022	MORF_RFC4
1	0	0.2531	0.5123	ZHANG_RESPONSE_TO_CANTHARIDIN_DN
1	0	0.2528	0.6194	MORF_DNMT1
1	0	0.2524	0.6443	GNF2_KPNB1
1	6e-10	0.2524	0.49	SHIPP_DLBCL_VS_FOLLICULAR_LYMPHOMA_UP
1	0	0.2524	0.5949	MODULE_403
1	0	0.2518	0.4937	LEE_BMP2_TARGETS_DN
1	0	0.2516	0.4714	DANG_REGULATED_BY_MYC_UP
1	0	0.2502	0.6304	KONG_E2F3_TARGETS
					MIR-409-5P
					MIR-1	MIR-206
					MIR-219
					MIR-302C
					MIR-101
					MIR-326
					MIR-150
					MIR-133A	MIR-133B
					MIR-299-3P
					MIR-369-3P
					MIR-135A	MIR-135B
					MIR-518A-2
					MIR-18A	MIR-18B
					MIR-506
					MIR-29A	MIR-29B	MIR-29C
					MIR-9
					MIR-524
					MIR-527
					MIR-520F
					MIR-124A
					MIR-148A	MIR-152	MIR-148B
					MIR-498
					MIR-185
					MIR-181A	MIR-181B	MIR-181C	MIR-181D
					MIR-374
					MIR-141	MIR-200A
					MIR-182
					MIR-520G	MIR-520H
					MIR-30A-5P	MIR-30C	MIR-30D	MIR-30B	MIR-30E-5P
					MIR-15A	MIR-16	MIR-15B	MIR-195	MIR-424	MIR-497
					MIR-200B	MIR-200C	MIR-429
					MIR-212	MIR-132
					MIR-519C	MIR-519B	MIR-519A
					MIR-27A	MIR-27B
					MIR-93	MIR-302A	MIR-302B	MIR-302C	MIR-302D	MIR-372	MIR-373	MIR-520E	MIR-520A	MIR-526B	MIR-520B	MIR-520C	MIR-520D
					MIR-103	MIR-107
					MIR-125B	MIR-125A
					MIR-221	MIR-222
					MIR-448
					MIR-205
					MIR-142-3P
					MIR-218
					MIR-34A	MIR-34C	MIR-449
					MIR-296
					MIR-129
					MIR-96
					MIR-25	MIR-32	MIR-92	MIR-363	MIR-367
					MIR-7
					MIR-24
					MIR-199A
					MIR-153
					MIR-214
					MIR-493
					MIR-142-5P
					MIR-513
					MIR-183
					MIR-17-5P	MIR-20A	MIR-106A	MIR-106B	MIR-20B	MIR-519D
					MIR-145
					MIR-199A	MIR-199B
					MIR-105
					MIR-130A	MIR-301	MIR-130B
					MIR-202
					MIR-19A	MIR-19B
					MIR-512-3P
					MIR-484
					MIR-191
					MIR-517A	MIR-517C
					MIR-379
					MIR-490
					MIR-127
					MIR-383
					MIR-197
					MIR-377
					MIR-9
					MIR-495
					MIR-382
					MIR-520A	MIR-525
					MIR-31
					MIR-134
					MIR-137
					MIR-384
					MIR-492
					MIR-149
					MIR-200A
					MIR-186
					MIR-361
					MIR-202
					MIR-515-3P
					MIR-203
					MIR-501
					MIR-182
					MIR-409-3P
					MIR-138
					MIR-368
					MIR-144
					MIR-30A-3P	MIR-30E-3P
					MIR-193A	MIR-193B
					MIR-335
					MIR-505
					MIR-491
					MIR-453
					MIR-324-3P
					MIR-328
					MIR-323
					MIR-196A	MIR-196B
					MIR-522
					MIR-412
					MIR-483
					MIR-499
					MIR-329
					MIR-503
					MIR-452
					MIR-511
					MIR-525	MIR-524
					MIR-338
					MIR-526B
					MIR-422B	MIR-422A
					LET-7A	LET-7B	LET-7C	LET-7D	LET-7E	LET-7F	MIR-98	LET-7G	LET-7I
					MIR-198
					MIR-514
					MIR-362
					MIR-380-5P
					MIR-10A	MIR-10B
					MIR-320
					MIR-520D
					MIR-489
					MIR-194
					MIR-21
					MIR-23A	MIR-23B
					MIR-190
					MIR-155
					MIR-517B
					MIR-302B
					MIR-370
					MIR-337
					MIR-485-3P
					MIR-518C
					MIR-17-3P
					MIR-515-5P	MIR-519E
					MIR-330
					MIR-507
					MIR-516-5P
					MIR-345
					MIR-381
					MIR-342
					MIR-216
					MIR-188
					MIR-452
					MIR-26A	MIR-26B
					MIR-378
					MIR-99A	MIR-100	MIR-99B
					MIR-502
					MIR-516-3P
					MIR-122A
					MIR-432
					MIR-496
					MIR-373
					MIR-128A	MIR-128B
					MIR-526C	MIR-518F	MIR-526A
					MIR-485-5P
					MIR-143
					MIR-151
					MIR-136
					MIR-126
					MIR-18A
					MIR-410
					MIR-217
					MIR-488
					MIR-146A	MIR-146B
					MIR-339
					MIR-34B
					MIR-380-3P
					MIR-324-5P
					MIR-33
					MIR-139
					MIR-519E
					MIR-22
					MIR-510
					MIR-154	MIR-487
					MIR-224
					MIR-204	MIR-211
					MIR-191
					MIR-500
					MIR-508
					MIR-376A	MIR-376B
					MIR-433
					MIR-302A
					MIR-494
					MIR-486
					MIR-299-5P
					MIR-28
					MIR-365
					MIR-512-5P
					MIR-140
					MIR-455
					MIR-192	MIR-215
					MIR-504
					MIR-331
					MIR-432
					MIR-517
					MIR-154
					MIR-451
					MIR-223
					MIR-147
					MIR-184
					MIR-325
					MIR-346
					MIR-518B	MIR-518C	MIR-518D
					MIR-518F	MIR-518E	MIR-518A
					MIR-213
					MIR-220
					MIR-210
					MIR-431
					MIR-369-5P
					MIR-371
					MIR-450
					MIR-509
					MIR-423
					MIR-208
					MIR-521
					MIR-189
