# Supplementary material for: MYC activation cooperates with Vhl and Ink4a/Arf loss to induce clear cell renal cell carcinoma
Source: Nat Commun. 2017 Jun 8;8:15770. doi: 10.1038/ncomms15770 (PMC5472759; doi:10.1038/ncomms15770)
Supplement: Supplementary Data 4 — Differentially expressed gene list between VIM-3039 and VM-3055 cell lines. [file ncomms15770-s5.xlsx]

## Sheet: Sheet 1
Supplementary Data 4. VIM-3039 with and without Dox_differentially expressed genes
Symbol	FC	t-stat	p-value
Rpgrip1	22.257	4.705	0.0033
Tnfrsf19	21.526	11.657	0
Fzd9	20.682	25.492	0
Rasd2	18.907	39.662	0
Nefh	18.53	31.144	0
Car12	14.046	235.364	0
Cecr2	13.477	21.448	0
Mpzl2	13.283	10.216	0.0001
Pcsk4	12.444	14.085	0
1110032F04Rik	11.406	9.471	0.0001
Nup210	11.314	17.711	0
Mpp3	10.764	17.443	0
Lingo3	10.716	13.961	0
Lpl	9.921	7.721	0.0002
Slc16a6	9.243	19.062	0
Slmo1	8.835	13.51	0
Pdzrn3	8.75	18.619	0
Shmt1	8.559	36.876	0
Prokr1	8.459	12.761	0
Slc6a15	7.917	69.966	0
Ctrl	7.569	8.557	0.0001
Gls2	7.224	16.181	0
Itgb7	7.177	6.127	0.0009
Fam184b	7.173	12.239	0
Myb	7.171	9.122	0.0001
Phlda2	7.039	6.514	0.0006
Rpp25	6.97	9.419	0.0001
Ptger3	6.906	9.913	0.0001
Tet1	6.623	7.813	0.0002
Srm	6.563	64.711	0
Tfap4	6.504	31.552	0
Hrk	6.465	9.473	0.0001
Dlk2	6.37	5.516	0.0015
BY080835	6.283	7.227	0.0004
Hpdl	6.26	35.406	0
Tbkbp1	6.244	18.82	0
Cnnm1	6.207	6.08	0.0009
2810429I04Rik	6.165	9.787	0.0001
Mir17hg	6.141	13.466	0
Fut9	6.133	29.027	0
Prodh	6.086	15.864	0
Flt3	6.044	6.201	0.0008
Ifrd2	6.009	44.948	0
Fam180a	5.948	8.251	0.0002
2010300C02Rik	5.887	5.315	0.0018
Rps6ka6	5.879	16.606	0
Zdhhc23	5.866	8.648	0.0001
Ovol1	5.865	9.782	0.0001
Ryr1	5.833	8.695	0.0001
Reep6	5.734	12.357	0
Glt1d1	5.721	14.47	0
Lgi2	5.671	9.641	0.0001
2610528E23Rik	5.619	32.392	0
Taf4b	5.444	47.095	0
Gli1	5.438	6.688	0.0005
Rps13	5.39	4.951	0.0026
Nolc1	5.345	90.063	0
Ung	5.337	22.136	0
Lamp3	5.327	7.094	0.0004
Syt7	5.31	10.741	0
B4galnt4	5.309	16.385	0
Tcam1	5.272	6.943	0.0004
5730408K05Rik	5.173	4.145	0.006
Slc16a1	5.17	115.656	0
Fam195a	5.159	34.971	0
Nkd2	5.122	6.275	0.0008
Il12rb2	5.118	11.559	0
Dkc1	5.114	84.775	0
Pcdhgb8	5.104	4.166	0.0059
Isyna1	5.063	17.519	0
Pde2a	5.058	4.016	0.007
Polr1b	4.915	74.683	0
Habp2	4.903	7.033	0.0004
Steap3	4.901	14.094	0
Mrpl23	4.892	8.964	0.0001
Osr2	4.855	5.44	0.0016
BC048355	4.789	28.443	0
BC017612	4.785	15.227	0
Onecut3	4.754	4.202	0.0057
Nptx1	4.734	6.077	0.0009
Slc19a1	4.704	56.97	0
Ccdc116	4.698	34.302	0
Dctpp1	4.695	27.314	0
Pdxk	4.62	41.412	0
Slc1a3	4.616	6.157	0.0008
Ptn	4.607	6.802	0.0005
Robo3	4.587	14.008	0
Nqo1	4.569	6.184	0.0008
Cd300lb	4.567	6.151	0.0008
Gm16516	4.564	17.521	0
Mtfp1	4.545	13.355	0
Col14a1	4.543	6.756	0.0005
Slc25a48	4.534	6.678	0.0005
Mybl2	4.485	39.306	0
Esco2	4.479	34.456	0
Lyar	4.469	56.586	0
Ercc8	4.452	38.295	0
Bex4	4.424	4.278	0.0052
Dctd	4.407	24.263	0
Fam65c	4.404	4.699	0.0033
Rapgef5	4.401	9.1	0.0001
2010317E24Rik	4.392	16.495	0
Ppargc1b	4.39	15.428	0
Ahcy	4.386	63.155	0
Slc29a2	4.352	33.645	0
Fkbp11	4.344	18.527	0
Cdca7l	4.322	29.637	0
Ydjc	4.264	19.436	0
C230035I16Rik	4.263	6.029	0.0009
Ttpa	4.244	9.467	0.0001
Sh2b2	4.238	11.985	0
Timm8a1	4.236	24.225	0
Rrp1b	4.232	102.368	0
Atg9b	4.223	15.951	0
Ncl	4.214	78.396	0
Slc1a5	4.189	45.195	0
St6galnac4	4.188	28.754	0
Cdca7	4.187	96.845	0
AI506816	4.181	18.028	0
Adora1	4.174	8.564	0.0001
Lypd6b	4.171	7.033	0.0004
Sox2	4.158	4.73	0.0032
Plek2	4.151	5.734	0.0012
Prr22	4.139	4.261	0.0053
Slc29a1	4.131	102.53	0
Sybu	4.126	3.127	0.0204
Npm3	4.12	24.816	0
1810019J16Rik	4.116	15.263	0
Il15ra	4.099	9.246	0.0001
Exo1	4.092	52.487	0
Fam169a	4.063	16.406	0
Rcl1	4.053	30.348	0
Mfsd2a	4.032	28.58	0
B4galnt2	4.012	3.363	0.0152
C630043F03Rik	4.007	10.485	0
Slc16a10	3.994	27.116	0
Nlrp6	3.975	5.115	0.0022
Podxl	3.963	52.084	0
Tmem20	3.958	34.749	0
Cad	3.958	47.436	0
Rpp40	3.956	37.645	0
Npm1	3.942	155.38	0
Npm3-ps1	3.941	44.156	0
Batf3	3.939	17.424	0
Lonrf3	3.931	10.923	0
Ifitm1	3.93	3.514	0.0126
1700034H15Rik	3.923	4.943	0.0026
Cyp1a1	3.871	2.833	0.0298
Mreg	3.868	20.445	0
Ppid	3.864	41.841	0
Hist1h3g	3.864	4.778	0.0031
Nop16	3.848	49.181	0
Atf7ip2	3.824	6.84	0.0005
Kcnq5	3.803	14.236	0
Jph4	3.8	10.767	0
Nhp2	3.794	53.766	0
Tnfrsf13c	3.794	6.57	0.0006
Fads6	3.787	3.449	0.0136
Tcof1	3.786	33.384	0
Kazn	3.784	20.489	0
Wdr12	3.778	30.447	0
Kcnj14	3.769	6.104	0.0009
Tomm5	3.763	29.391	0
E130012A19Rik	3.761	14.424	0
C230052I12Rik	3.744	65.428	0
Dna2	3.741	23.451	0
Mcm10	3.732	36.242	0
Galnt12	3.724	7.991	0.0002
Elac2	3.71	38.344	0
Mtap7d2	3.709	15.015	0
Vwa2	3.695	6.005	0.001
Abcb1b	3.678	30.502	0
Dis3	3.677	74.719	0
A630055G03Rik	3.665	12.737	0
Dnmt3b	3.661	8.986	0.0001
Gart	3.651	112.497	0
Cdc20	3.645	46.628	0
Enox	3.636	5.452	0.0016
Snora74a	3.635	7.376	0.0003
Fam72a	3.619	18.071	0
Xpo4	3.618	65.47	0
Snord93	3.615	9.145	0.0001
Prps1	3.604	39.501	0
Umps	3.595	57.05	0
Zc3h8	3.592	19.495	0
Chchd4	3.585	31.608	0
Hspd1	3.585	73.463	0
Recql4	3.579	16.492	0
Tlcd1	3.556	14.025	0
Sox12	3.553	53.365	0
Naaladl1	3.55	3.483	0.0131
Ccdc3	3.537	3.961	0.0074
Esx1	3.536	10.798	0
Pabpc4	3.535	28.077	0
Jag2	3.534	39.363	0
Slc2a3	3.534	3.524	0.0125
Fam185a	3.517	28.85	0
Pa2g4	3.516	65.29	0
Gemin5	3.509	61.936	0
Slc35f2	3.506	15.952	0
Zfp566	3.501	7.716	0.0002
Nat10	3.5	53.449	0
Wdr43	3.499	58.095	0
Pus7	3.498	40.832	0
Sprr1b	3.497	20.384	0
Pfas	3.484	23.865	0
Rrp9	3.474	31.332	0
Gm5088	3.47	39.772	0
Tst	3.467	16.973	0
Bzw2	3.466	54.868	0
Mthfd1	3.454	57.572	0
Mrto4	3.454	15.627	0
Ccl20	3.444	3.971	0.0074
Mybbp1a	3.424	134.526	0
Impdh2	3.418	23.999	0
Mir1949	3.416	11.545	0
Ddx21	3.408	82.976	0
Sv2c	3.407	8.982	0.0001
Zfp296	3.405	16.953	0
Mdn1	3.404	25.208	0
Amph	3.386	3.077	0.0218
Prtg	3.383	6.246	0.0008
Ccdc137	3.376	28.736	0
Ccne2	3.373	29.568	0
Adarb1	3.372	28.637	0
Mdk	3.364	3.79	0.0091
Abcb1a	3.361	3.677	0.0104
Smpdl3b	3.356	23.527	0
Cdt1	3.356	45.894	0
Ankrd34b	3.355	3.449	0.0137
L2hgdh	3.342	30.65	0
Dhodh	3.336	24.656	0
Pold2	3.333	33.184	0
Rangrf	3.329	12.479	0
Gm3833	3.328	12.655	0
Polr1e	3.327	49.348	0
Cenpv	3.318	6.929	0.0004
Nsun2	3.316	105.602	0
Dusp9	3.314	24.42	0
Rcc1	3.312	63.862	0
Nop56	3.311	55.934	0
Paqr9	3.305	25.625	0
Trip13	3.279	32.601	0
4933436C20Rik	3.275	4.874	0.0028
Gm17296	3.275	41.327	0
Ggt1	3.274	7.124	0.0004
Epb4.1l4b	3.274	13.791	0
Zmynd19	3.271	32.008	0
Pbk	3.27	55.133	0
Ccdc85c	3.269	10.146	0.0001
41155	3.26	17.348	0
Dgat2	3.251	18.008	0
Ltbp4	3.25	22.224	0
Ppat	3.249	52.312	0
Impa2	3.245	24.608	0
Naa16	3.233	20.871	0
1110002L01Rik	3.227	35.746	0
Nmral1	3.224	25.244	0
Dfna5	3.224	15.431	0
Rpia	3.222	12.115	0
Nle1	3.217	26.044	0
Snai3	3.214	9.664	0.0001
Xrcc6bp1	3.208	18.152	0
6330545A04Rik	3.206	4.951	0.0026
Espl1	3.199	22.9	0
Icam5	3.191	3.524	0.0125
C77370	3.19	26.64	0
Atad3a	3.181	30.448	0
Fancd2	3.18	12.197	0
Gm6525	3.18	3.617	0.0111
Ppan	3.174	27.596	0
Ptpn18	3.17	3.586	0.0116
Scel	3.169	6.588	0.0006
Adat1	3.163	33.473	0
Gpn3	3.156	55.496	0
Heatr1	3.147	49.516	0
Usp44	3.143	8.136	0.0002
Airn	3.142	3.66	0.0106
Naf1	3.138	38.884	0
Chek1	3.123	21.879	0
2010204K13Rik	3.114	22.883	0
Set	3.113	54.193	0
Gemin6	3.108	25.833	0
Shmt2	3.103	72.807	0
Apex1	3.087	69.198	0
Rsl1d1	3.082	74.507	0
Fam203a	3.082	32.114	0
Sms	3.078	34.816	0
2410016O06Rik	3.075	17.633	0
Sulf2	3.075	11.93	0
Tmem97	3.071	117.36	0
Exosc2	3.063	21.775	0
Fbl	3.061	14.182	0
Gpr155	3.061	9.25	0.0001
Spnb4	3.057	4.245	0.0054
Fam105a	3.056	4.84	0.0029
Ppif	3.044	71.888	0
Nol9	3.04	49.27	0
Mnd1	3.04	11.402	0
Lin28b	3.039	11.367	0
Grhl1	3.035	5.125	0.0022
Noc4l	3.034	26.024	0
Nop2	3.025	49.184	0
Tdrd1	3.023	5.906	0.001
Acvr2b	3.019	5.133	0.0021
Cenpk	3.015	10.516	0
Mrc2	3.015	7.316	0.0003
Ruvbl1	3.012	24.941	0
Ccdc40	3.003	3.686	0.0103
Gnb1l	3.002	13.793	0
Lsm5	3	14.366	0
F630043A04Rik	2.989	36.634	0
Tal1	2.986	3.937	0.0077
Fermt3	2.984	3.73	0.0097
Gnl3	2.983	31.838	0
Hspe1	2.982	30.315	0
Pdss1	2.981	53.423	0
Dtl	2.978	61.513	0
Gm6644	2.974	3.785	0.0091
Ruvbl2	2.972	40.112	0
Pop1	2.971	29.368	0
1300001I01Rik	2.969	24.78	0
Ankle1	2.968	10.372	0
Nop58	2.957	39.536	0
Noa1	2.946	26.212	0
Ccne1	2.945	68.322	0
Gcat	2.936	15.803	0
Utp14a	2.931	48.487	0
Bub1b	2.928	27.59	0
Dus4l	2.926	23.886	0
Rfc5	2.926	104.006	0
Grwd1	2.926	32.51	0
Cisd3	2.923	55.014	0
1810029B16Rik	2.919	36.49	0
Mef2c	2.917	3.874	0.0082
Mpp6	2.909	37.237	0
Slc19a2	2.909	39.998	0
6430573F11Rik	2.905	8.744	0.0001
Ttc27	2.902	27.604	0
Wdhd1	2.902	40.454	0
Actr3b	2.898	11.983	0
Wdr55	2.897	29.545	0
Peo1	2.891	59.236	0
Cdc6	2.888	37.631	0
Rrp12	2.888	28.192	0
Kcnip3	2.888	5.237	0.0019
C1qbp	2.878	74.137	0
Fndc3c1	2.877	3.304	0.0163
Yars2	2.877	28.916	0
Rpl34	2.876	12.321	0
Polr1a	2.874	32.838	0
Iqgap2	2.874	3.998	0.0071
Rpl27	2.874	3.392	0.0146
Lingo1	2.868	7.055	0.0004
2610002D18Rik	2.866	13.741	0
Dpp4	2.864	7.271	0.0003
Fpgs	2.86	29.048	0
Mcm5	2.858	43.981	0
Sh3rf3	2.852	4.719	0.0033
Ccnb1	2.851	18.542	0
Gzmm	2.849	3.062	0.0222
Mettl13	2.845	33.214	0
Gpr150	2.843	3.587	0.0115
Wdr3	2.842	59.262	0
Mki67ip	2.838	44.988	0
Snrpa1	2.837	36.911	0
Hells	2.834	21.052	0
1500001M20Rik	2.828	21.822	0
Ankrd34a	2.827	8.566	0.0001
Elovl6	2.824	45.468	0
Dut	2.823	54.482	0
Kif15	2.821	24.565	0
Timm9	2.818	21.024	0
E130306D19Rik	2.817	11.756	0
Suv39h2	2.817	16.147	0
Gm4535	2.812	7.982	0.0002
Cenpm	2.812	20.729	0
Eif1ad	2.803	65.344	0
Nup85	2.801	40.457	0
2610305D13Rik	2.801	5.082	0.0023
Tlr7	2.79	5.619	0.0014
Bmpr1b	2.784	6.342	0.0007
Rrs1	2.775	32.872	0
Lrdd	2.771	11.604	0
Slc5a6	2.77	18.692	0
Pax9	2.767	9.124	0.0001
Gar1	2.766	67.043	0
Tmem125	2.765	5.273	0.0019
Gins1	2.763	13.678	0
Tbc1d4	2.762	42.641	0
Ftsj3	2.759	50.787	0
Mab21l3	2.756	8.648	0.0001
Cenpa	2.756	31.916	0
Fbln1	2.756	10.109	0.0001
Hspbap1	2.754	50.105	0
Nudt19	2.753	33.406	0
Fancb	2.753	16.201	0
Timeless	2.753	16.562	0
Nsun5	2.751	34.816	0
Rsl24d1	2.751	22.555	0
Siah1b	2.75	17.608	0
Bcl11a	2.749	9.865	0.0001
2010001M06Rik	2.749	4.188	0.0058
Mal2	2.748	5.44	0.0016
Trub1	2.743	30.189	0
Sema4a	2.738	3.696	0.0101
Bop1	2.733	46.12	0
C130036L24Rik	2.731	5.057	0.0023
Tbl3	2.731	56.485	0
Awat2	2.729	4.377	0.0047
Exosc6	2.729	25.281	0
Traip	2.725	20.362	0
Amdhd1	2.724	3.487	0.013
Pwp1	2.724	70.884	0
Figf	2.723	18.16	0
Odc1	2.717	39.134	0
Ggct	2.713	9.323	0.0001
Hmmr	2.71	41.82	0
Nhp2l1	2.703	67.9	0
Naprt1	2.7	6.767	0.0005
Tfrc	2.699	34.456	0
Pwp2	2.698	22.867	0
Parp1	2.698	59.982	0
Mcm3	2.698	58.211	0
Rragb	2.696	23.115	0
Prss41	2.695	7.625	0.0003
Cdca2	2.691	23.072	0
Ptcd3	2.687	21.65	0
6720463M24Rik	2.684	19.856	0
Mars2	2.677	27.586	0
Pola1	2.677	20.242	0
Ppp1r1b	2.677	3.105	0.021
Urb1	2.669	20.618	0
Aim1l	2.667	5.314	0.0018
Trnt1	2.663	25.527	0
Mrpl12	2.662	35.032	0
Troap	2.658	14.232	0
Snhg3	2.652	13.821	0
Ece2	2.651	18.496	0
Ccdc117	2.649	23.144	0
Tmem48	2.648	56.696	0
Hmgb2	2.644	32.003	0
Bend3	2.644	56.389	0
Ppa1	2.641	62.208	0
Rnmtl1	2.638	17.527	0
Syt2	2.635	6.365	0.0007
Rpa2	2.632	31.579	0
Ebna1bp2	2.63	39.789	0
Nup43	2.63	23.339	0
Rcor2	2.63	17.894	0
Eda2r	2.63	27.311	0
Fam136a	2.629	27.079	0
Rpf2	2.627	29.595	0
Skp2	2.622	19.442	0
Wdr74	2.614	26.645	0
Mns1	2.614	14.908	0
Psat1	2.614	67.797	0
Pdcd11	2.614	44.607	0
Morc4	2.612	24.89	0
Rps29	2.609	3.828	0.0087
Cnbp	2.604	36.903	0
Usp1	2.604	94.656	0
Necab2	2.604	4.455	0.0043
1110067D22Rik	2.603	19.982	0
Suclg2	2.603	62.169	0
Wdr77	2.599	39.916	0
Taf5	2.585	15.574	0
Mcm7	2.584	65.705	0
Utp20	2.584	31.08	0
Nip7	2.582	22.512	0
Foxred2	2.582	12.125	0
Thop1	2.582	27.433	0
5730590G19Rik	2.582	21.108	0
Nap1l1	2.581	30.496	0
Wdr46	2.58	32.995	0
Wdr75	2.58	73.804	0
Lrr1	2.579	10.692	0
Qtrtd1	2.579	35.306	0
Unc13c	2.578	3.47	0.0133
Cytip	2.572	15.8	0
Rpusd2	2.57	28.949	0
Pus10	2.569	51.327	0
Ncapg	2.568	25.178	0
Tmem158	2.567	16.129	0
Cd109	2.564	53.96	0
Lysmd2	2.563	17.084	0
Timm10	2.559	26.56	0
Snhg12	2.559	16.464	0
Emg1	2.557	29.826	0
Aurkb	2.553	22.628	0
A630089N07Rik	2.552	16.871	0
Plcl2	2.551	13.178	0
Mogs	2.549	52.632	0
Cebpz	2.544	43.919	0
Nup37	2.544	23.915	0
Mettl16	2.543	29.251	0
Ddx18	2.543	28.435	0
Naa10	2.539	21.835	0
Fasn	2.539	17.332	0
N4bp3	2.537	16.577	0
Gpatch4	2.536	22.163	0
Nt5dc2	2.534	26.041	0
Csda	2.53	100.081	0
G6pc2	2.528	6.384	0.0007
2310030N02Rik	2.527	13.034	0
Usp36	2.527	20.348	0
Rundc3b	2.526	5.012	0.0024
Kti12	2.526	18.789	0
Rad51ap1	2.525	23.067	0
Tipin	2.525	31.252	0
Lsm7	2.524	6.219	0.0008
Exosc1	2.523	23.879	0
Chd1l	2.523	11.903	0
Msh6	2.522	32.932	0
1190007I07Rik	2.521	9.749	0.0001
Rpl9	2.52	8.15	0.0002
Pole	2.514	33.733	0
Cxcl14	2.512	22.115	0
Gtse1	2.512	67.743	0
Cirh1a	2.512	51.502	0
Pus7l	2.512	16.079	0
Yy2	2.51	16.204	0
Crtac1	2.507	7.492	0.0003
Slc25a33	2.506	29.501	0
Nasp	2.504	46.855	0
Ak2	2.501	49.466	0
Ndufaf4	2.498	21.135	0
Jmjd5	2.497	17.43	0
Hhex	2.49	9.773	0.0001
Icam4	2.488	5.828	0.0011
Rrp15	2.487	28.355	0
Pcolce2	2.485	20.798	0
Mak16	2.484	55.975	0
Fastkd5	2.484	13.895	0
Nkrf	2.481	41.048	0
Bspry	2.48	3.569	0.0118
Cacybp	2.478	27.625	0
2810055F11Rik	2.477	31.774	0
Bub1	2.477	22.541	0
Echdc2	2.474	18.284	0
Hic1	2.474	9.374	0.0001
Thg1l	2.467	15.836	0
3110082I17Rik	2.461	18.104	0
Zcchc18	2.459	3.893	0.008
Rad51	2.459	36.668	0
Polr2f	2.459	27.969	0
Tnnc2	2.459	6.507	0.0006
Eif3j	2.456	16.762	0
Exosc7	2.455	22.817	0
Gcsh	2.454	26.28	0
Kbtbd8	2.454	18.939	0
1110020G09Rik	2.451	23.397	0
Plk1	2.451	22.305	0
Klrg2	2.45	21.028	0
Cinp	2.448	28.115	0
Snrpg	2.448	14.277	0
Rcc2	2.446	34.472	0
Mcm6	2.446	111.864	0
Diexf	2.445	31.238	0
Pprc1	2.44	29.433	0
Mis18bp1	2.438	28.562	0
Sod2	2.437	38.927	0
Trmt11	2.437	36.628	0
Cse1l	2.429	31.099	0
Nav3	2.423	8.974	0.0001
Fen1	2.422	27.454	0
Sdad1	2.421	53.9	0
Wdr38	2.42	5.545	0.0015
Prpf4	2.42	49.776	0
1810032O08Rik	2.419	7.634	0.0003
Acy1	2.418	13.856	0
Phex	2.415	4.127	0.0062
Adsl	2.413	41.27	0
Ttk	2.411	14.6	0
Lbr	2.411	30.319	0
Prps2	2.409	24.594	0
Orc2	2.408	26.664	0
Grip1	2.406	3.604	0.0113
Hmga1	2.404	43.567	0
Abhd14a	2.403	16.914	0
Mfsd7b	2.402	15.435	0
Polg2	2.4	8.187	0.0002
Mt1	2.4	30.645	0
BC030867	2.397	15.284	0
Dek	2.394	18.797	0
Eif5a	2.393	66.144	0
Anp32b	2.392	26.852	0
Exosc8	2.392	42.393	0
Eef1e1	2.392	29.193	0
Vars	2.387	34.152	0
Dimt1	2.387	11.742	0
Cd80	2.387	5.556	0.0014
Eml4	2.378	26.274	0
Tap1	2.377	3.96	0.0075
Zcchc10	2.377	19.567	0
4732471D19Rik	2.377	13.938	0
Pin4	2.376	4.46	0.0043
Bri3bp	2.375	25.942	0
Atic	2.375	89.356	0
Fam122b	2.373	16.685	0
Gda	2.373	6.03	0.0009
E2f2	2.372	10.862	0
Nup205	2.371	102.778	0
Tsr1	2.369	40.359	0
Sfxn1	2.367	49.16	0
Wfikkn2	2.367	7.172	0.0004
Psmg3	2.367	17.106	0
Cenph	2.366	14.134	0
Pcgf6	2.365	47.605	0
Fosl1	2.365	15.797	0
Tsr2	2.365	26.799	0
Nup107	2.361	42.84	0
Fbxo5	2.361	18.04	0
Uchl5	2.361	25.367	0
Gpr135	2.358	3.464	0.0134
Prdx3	2.353	34.108	0
2410002F23Rik	2.346	14.556	0
Rad54l	2.346	14.09	0
Fam71f2	2.345	5.391	0.0017
Ptma	2.344	35.115	0
Dyrk3	2.344	17.622	0
Sgol1	2.342	22.29	0
Ahsa1	2.342	44.698	0
Rrm2	2.342	44.782	0
Tyms	2.342	36.971	0
Ina	2.341	10.697	0
AA388235	2.341	6.574	0.0006
Naa25	2.339	30.311	0
Xrcc6	2.335	22.871	0
Arl5c	2.335	12.85	0
Fam81a	2.334	12.212	0
Dpy30	2.333	20.294	0
Rbm19	2.33	52.23	0
Hirip3	2.329	25.028	0
Fndc4	2.328	14.902	0
Heatr3	2.328	41.832	0
D2Wsu81e	2.328	25.459	0
Mcm8	2.328	15.73	0
Shq1	2.321	12.435	0
Imp4	2.321	24.397	0
Adh7	2.318	28.662	0
Tmigd1	2.317	4.192	0.0057
Mob3b	2.316	8.61	0.0001
Serpine2	2.315	15.534	0
8430406I07Rik	2.313	21.56	0
Pop5	2.311	16.7	0
Guf1	2.309	13.629	0
Blm	2.308	17.918	0
Pigb	2.307	11.189	0
Ccna2	2.306	28.031	0
Xpo5	2.306	70.76	0
Casc5	2.306	15.777	0
Akap1	2.304	34.107	0
Esrp2	2.304	9.723	0.0001
Uhrf1	2.303	27.868	0
Gemin4	2.302	34.416	0
1700065D16Rik	2.3	3.133	0.0203
Rif1	2.296	33.19	0
Nek2	2.295	27.436	0
Pcna	2.294	20.311	0
Ddx27	2.293	30.381	0
Kif11	2.293	26.259	0
Il17rb	2.292	4.648	0.0035
Pnpla7	2.292	7.618	0.0003
Dnajc9	2.292	55.224	0
Fgfr1op	2.291	31.938	0
4632434I11Rik	2.29	19.269	0
Zfp280c	2.29	25.803	0
Tfdp1	2.289	19.331	0
Lsm2	2.289	19.682	0
Prim1	2.289	23.22	0
Slc25a5	2.288	74.25	0
Blnk	2.288	5.837	0.0011
Nmd3	2.286	25.464	0
Nop10	2.286	21.547	0
Isy1	2.282	13.162	0
Dnttip2	2.281	32.976	0
D10Wsu102e	2.276	60.088	0
Ica1	2.276	14.675	0
4833442J19Rik	2.272	25.491	0
Zfp365	2.27	25.288	0
Afp	2.267	16.786	0
Akr1c14	2.266	7.261	0.0003
Kat2a	2.261	35.719	0
Siva1	2.261	12.426	0
Sorl1	2.259	5.937	0.001
Cks2	2.259	11.698	0
Mrpl19	2.259	34.679	0
Clspn	2.258	37.762	0
Ccnf	2.258	24.279	0
Pecr	2.255	13.024	0
Dhfr	2.255	36.108	0
Aurka	2.254	59.253	0
Rnf151	2.254	3.25	0.0175
Adck3	2.253	4.056	0.0067
Hnrnpa1	2.252	9.305	0.0001
Cdca8	2.252	70.476	0
Dbr1	2.251	20.723	0
Arhgap19	2.251	19.019	0
Kcng1	2.247	2.817	0.0305
Dhrs13	2.247	27.107	0
Rnf219	2.247	63.309	0
Snhg7	2.246	5.972	0.001
Hmgn2	2.24	16.829	0
Eif2s3x	2.238	12.994	0
Incenp	2.237	20.856	0
Bms1	2.237	39.567	0
Sephs2	2.236	34.667	0
Kitl	2.236	12.505	0
Nanos1	2.235	22.09	0
Dnajc2	2.235	38.819	0
Pmf1	2.234	24.376	0
Kbtbd11	2.233	9.165	0.0001
BC057022	2.232	3.381	0.0148
Phf19	2.232	4.815	0.003
Bpnt1	2.232	30.276	0
Gm6724	2.23	9.99	0.0001
Nsl1	2.23	28.338	0
Ska1	2.228	14.952	0
Homer2	2.227	3.526	0.0124
Bex1	2.226	7.714	0.0002
Pole2	2.226	13.812	0
Phf21b	2.224	4.589	0.0037
St14	2.223	10.662	0
Il17d	2.223	4.419	0.0045
Mrps35	2.223	27.367	0
Tfam	2.223	35.754	0
Atad5	2.222	31.146	0
2700023E23Rik	2.222	7.999	0.0002
Ndufaf2	2.222	21.157	0
Dffb	2.221	10.402	0
Nup155	2.219	55.086	0
Orc1	2.218	27.361	0
Mphosph10	2.216	28.408	0
Fam69b	2.215	21.939	0
Fkbp4	2.213	30.528	0
BC055324	2.213	23.764	0
Supt16h	2.212	33.797	0
Palb2	2.212	10.897	0
Nup160	2.212	22.632	0
Setd6	2.211	23.928	0
Txn2	2.21	28.188	0
Cenpw	2.21	12.699	0
Bag4	2.209	29.312	0
Dph2	2.208	34.026	0
Nob1	2.207	35.595	0
Birc5	2.204	21.608	0
Ipo7	2.203	27.032	0
Neu2	2.198	3.965	0.0074
Slc39a10	2.196	32.407	0
Wdr76	2.196	14.274	0
Mrpl47	2.194	17.5	0
Pla2g12a	2.194	21.943	0
Nudcd1	2.194	19.446	0
Noc3l	2.194	55.113	0
Hmgn5	2.193	14.565	0
1700029F09Rik	2.192	14.496	0
H2afx	2.192	21.292	0
Pabpc1	2.192	40.19	0
Rad1	2.192	17.51	0
Dhx33	2.189	48.588	0
Adi1	2.189	20.869	0
Urb2	2.187	48.591	0
Mrpl15	2.186	27.321	0
Serbp1	2.184	44.549	0
Adarb2	2.183	3.135	0.0202
Zfp828	2.183	30.342	0
Taf1d	2.182	13.328	0
Rad51l1	2.182	5.95	0.001
Spc24	2.18	19.694	0
A030009H04Rik	2.18	8.146	0.0002
Dpf1	2.18	8.253	0.0002
Deptor	2.18	13.21	0
Lsm3	2.179	21.301	0
Polr3e	2.179	19.817	0
Gfm1	2.178	53.803	0
Tomm70a	2.178	32.265	0
Mrps30	2.177	32.266	0
Polr2h	2.176	16.709	0
Psd4	2.176	9.934	0.0001
Gtpbp1	2.175	27.834	0
C330027C09Rik	2.173	28.79	0
1110034A24Rik	2.173	22.337	0
Klhdc7a	2.172	5.108	0.0022
Imp3	2.172	25.285	0
Thyn1	2.172	25.343	0
Top2a	2.171	27.734	0
Hat1	2.171	20.952	0
Enoph1	2.171	24.06	0
Dscc1	2.17	6.278	0.0008
Ddx51	2.169	21.426	0
Pif1	2.169	15.774	0
Cdk1	2.168	35.75	0
Ect2	2.167	27.855	0
Pola2	2.166	30.871	0
Rpp14	2.166	24.781	0
Xpot	2.165	41.9	0
Snora43	2.164	4.147	0.006
Nol11	2.159	21.043	0
Wdr65	2.157	2.896	0.0275
Dus3l	2.157	16.405	0
Tomm20	2.155	10.67	0
Ada	2.155	10.741	0
Kif20b	2.155	28.424	0
Cdc25a	2.154	38.146	0
Depdc1b	2.152	9.816	0.0001
H2afz	2.151	21.939	0
Kif2c	2.151	38.02	0
Gatm	2.15	28.195	0
Agxt2l2	2.148	16.359	0
Utp18	2.148	28.817	0
Egfl7	2.148	11.326	0
Ddx11	2.148	35.763	0
Ppm1g	2.145	25.572	0
Trmt61a	2.145	19.568	0
Hmgb1	2.144	16.875	0
Cdca3	2.143	26.317	0
Exosc5	2.143	33.55	0
Tcf7	2.142	12.749	0
Gm10069	2.141	8.927	0.0001
Tex13	2.141	9.908	0.0001
Nup133	2.14	34.544	0
Rev1	2.138	21.277	0
Phgdh	2.138	30.494	0
Entpd6	2.137	14.944	0
Aatf	2.136	45.03	0
Akap5	2.135	3.621	0.0111
Psrc1	2.135	15.155	0
G3bp1	2.134	77.149	0
Phb	2.132	16.29	0
1500012F01Rik	2.132	14	0
Ncapg2	2.131	19.324	0
Rps12	2.128	5.625	0.0013
Telo2	2.127	15.889	0
Wt1	2.126	3.185	0.019
Uchl4	2.126	5.57	0.0014
Retsat	2.124	13.184	0
Dnase1	2.123	3.073	0.0219
Cd320	2.123	16.566	0
Slc25a32	2.122	25.906	0
Slc7a2	2.118	3.952	0.0075
Dnmt1	2.118	29.078	0
Prdm11	2.117	3.724	0.0098
Naa50	2.116	21.025	0
Kcnc3	2.116	5.1	0.0022
Fkbp3	2.115	28.289	0
Ttn	2.115	3.177	0.0192
Ccdc101	2.114	15.763	0
Dhx37	2.111	23.281	0
Surf2	2.11	20.292	0
Rfc4	2.11	20.387	0
Zfp473	2.108	8.139	0.0002
Btbd16	2.107	3.014	0.0236
Ppp5c	2.106	39.588	0
Ddx20	2.105	31.559	0
Atxn7l2	2.105	19.959	0
Slc4a11	2.105	21.811	0
Rnaseh2a	2.104	24.185	0
Skiv2l2	2.103	34.712	0
Qtrt1	2.103	11.255	0
Kif18a	2.103	13.118	0
Asrgl1	2.102	19.112	0
Carm1	2.1	29.916	0
Ube2t	2.1	13.337	0
Zwilch	2.099	28.754	0
Ipo5	2.099	47.345	0
Ccdc86	2.098	20.84	0
Kif20a	2.098	53.27	0
Ttf2	2.098	50.023	0
Myo19	2.097	15.104	0
Prmt1	2.096	49.326	0
Acaca	2.095	38.271	0
Cdca5	2.095	20.002	0
Mir715	2.094	2.933	0.0262
2410127L17Rik	2.094	11.19	0
Vrk1	2.094	21.568	0
Mrpl1	2.094	19.64	0
Emb	2.093	25.752	0
Mtbp	2.093	23.265	0
Gas2l3	2.09	18.253	0
Arhgef4	2.089	7.138	0.0004
Utp6	2.088	51.697	0
Nvl	2.086	33.781	0
Srsf2	2.086	45.452	0
Nop14	2.086	35.431	0
Gm10052	2.084	11.373	0
Acat3	2.084	7.95	0.0002
Kif14	2.082	29.108	0
Nol6	2.082	35.303	0
Utp11l	2.082	17.086	0
Ccdc38	2.08	2.734	0.034
Phb2	2.079	30.236	0
Phospho1	2.078	6.825	0.0005
2610027L16Rik	2.077	39.395	0
Elovl4	2.075	31.252	0
Ercc6l	2.075	44.102	0
3110056O03Rik	2.075	13.39	0
Ncaph	2.074	24.657	0
Trim27	2.074	61.407	0
Ddx56	2.074	30.559	0
Tha1	2.073	3.168	0.0194
Nudc	2.073	29.097	0
Nol8	2.072	25.432	0
E2f8	2.072	12.312	0
Ssbp4	2.072	16.911	0
Oip5	2.07	8.843	0.0001
Pelp1	2.07	21.632	0
Atm	2.07	35.019	0
Rpl35a	2.069	7.207	0.0004
Kif22	2.068	45.228	0
Fgfbp1	2.068	3.28	0.0168
D630045J12Rik	2.067	15.969	0
Ube2cbp	2.066	14.594	0
Cdc45	2.065	33.108	0
Adat2	2.063	14.049	0
C1ql1	2.063	11.727	0
Bcl2l11	2.062	15.088	0
Prmt5	2.062	60.767	0
Doc2g	2.061	5.36	0.0017
G530011O06Rik	2.061	7.174	0.0004
D930048N14Rik	2.06	6.928	0.0004
Bend6	2.06	4.566	0.0038
Neto2	2.06	10.542	0
Ddx31	2.06	22.125	0
Atad2	2.059	26.78	0
Rpl35	2.058	7.065	0.0004
Brix1	2.058	25.468	0
Lig1	2.057	33.237	0
Arhgap39	2.057	16.747	0
Suv39h1	2.056	37.806	0
Foxn2	2.056	19.805	0
Pus1	2.056	13.807	0
Phf16	2.055	11.198	0
E330016A19Rik	2.054	5.537	0.0015
Smyd5	2.049	34.735	0
Rps27	2.048	3.234	0.0178
B230206F22Rik	2.048	6.634	0.0006
Eef1d	2.047	33.291	0
Nfia	2.047	14.373	0
Arxes1	2.045	2.992	0.0243
Mcm4	2.045	20.166	0
Xpo1	2.044	19.694	0
Depdc1a	2.044	21.129	0
Utp15	2.043	40.216	0
Mettl21d	2.043	9.871	0.0001
Lmnb1	2.043	34.875	0
Bcat1	2.042	54.117	0
Hsph1	2.042	44.899	0
Eif3i	2.042	17.861	0
Hook1	2.042	16.026	0
Ppih	2.039	6.274	0.0008
Rpl36	2.038	15.17	0
Nol10	2.038	27.046	0
Rps27l	2.036	24.446	0
2210010C17Rik	2.036	3.038	0.0229
Zfp930	2.035	17.886	0
Polq	2.035	21.331	0
Snhg1	2.034	9.401	0.0001
Prmt7	2.032	18.633	0
Taf1c	2.031	11.045	0
Evi2b	2.031	2.895	0.0275
Mad2l1	2.031	21.902	0
Tbrg4	2.03	44.949	0
Prdm6	2.03	11.65	0
Dbf4	2.029	35.637	0
Fanca	2.029	17.318	0
Snrpf	2.028	15.342	0
Larp1	2.027	32.941	0
Mrpl50	2.026	22.681	0
Idi1	2.025	16.347	0
Gadd45gip1	2.024	17.125	0
Pycr2	2.023	23.993	0
Kars	2.023	45.331	0
Asb4	2.022	3.838	0.0086
Psmg1	2.022	37.134	0
Dennd2c	2.021	15.08	0
Nudt5	2.02	24.524	0
Ptcd2	2.02	17.249	0
Tdp1	2.019	17.476	0
Tomm40	2.019	32.475	0
Gpd1	2.018	7.064	0.0004
Haus6	2.018	19.837	0
Tsen2	2.018	12.979	0
Pdf	2.017	15.199	0
Krr1	2.017	29.59	0
Mrps22	2.017	18.078	0
2410018M08Rik	2.016	4.805	0.003
Bcap29	2.015	20.599	0
Phf5a	2.015	32.352	0
Amd1	2.014	29.506	0
Cstf2	2.014	27.989	0
Mbnl3	2.014	25.778	0
Aven	2.014	18.121	0
Wdr4	2.013	20.571	0
Dtd1	2.013	32.543	0
Dnajc11	2.013	16.979	0
Glrx5	2.013	19.305	0
Ctnnal1	2.012	23.174	0
Bard1	2.011	14.381	0
Cdh1	2.01	11.622	0
Eftud2	2.009	63.534	0
Samd5	2.008	6.797	0.0005
Kifc5b	2.008	15.134	0
Trmt6	2.008	31.56	0
Rttn	2.006	27.826	0
Srsf7	2.006	16.06	0
Tgif2	2.006	20.615	0
Gen1	2.004	11.093	0
Lrpprc	2.004	44.068	0
Gramd2	2.003	6.363	0.0007
Klf16	2.003	27.038	0
Alyref	2.002	25.397	0
L3mbtl2	2.002	21.277	0
Ino80e	2.001	38.877	0
Tle1	2	23.716	0
Eif4e	2	55.599	0
Lrrc8a	0.5	-17.422	0
Rasl11b	0.5	-11.282	0
Cln5	0.5	-19.038	0
Ebpl	0.5	-9.853	0.0001
Trpa1	0.5	-5.835	0.0011
6430527G18Rik	0.499	-31.173	0
Irf1	0.499	-27.059	0
Tmem191c	0.499	-6.322	0.0007
Foxc1	0.499	-29.564	0
Klf8	0.499	-8.664	0.0001
Wdr27	0.499	-3.06	0.0222
Ppm1j	0.499	-8.058	0.0002
Nmi	0.499	-16.928	0
Ctsb	0.499	-48.806	0
Zscan2	0.499	-11.006	0
Abhd2	0.499	-13.511	0
Pafah1b3	0.498	-11.992	0
Vegfa	0.498	-19.503	0
Skap2	0.498	-28.406	0
Bai2	0.498	-3.011	0.0237
Sema3c	0.498	-22.581	0
Il7	0.498	-6.046	0.0009
Ndrg2	0.498	-20.504	0
4930581F22Rik	0.498	-8.104	0.0002
Fam195b	0.497	-19.097	0
Schip1	0.497	-23.46	0
Serpinb6a	0.497	-18.156	0
Daam1	0.497	-46.416	0
Ano6	0.497	-38.441	0
Zfp36l1	0.497	-37.739	0
Dok4	0.497	-9.693	0.0001
Megf6	0.497	-13.013	0
Sik1	0.497	-30.769	0
Slc12a5	0.496	-3.706	0.01
Gxylt2	0.496	-22.437	0
Homer3	0.496	-30.595	0
Dlg4	0.496	-10.803	0
Gramd1c	0.496	-6.169	0.0008
Dtx3	0.496	-11.523	0
Gtpbp2	0.496	-16.208	0
Lrfn3	0.496	-12.425	0
Rtn4	0.496	-30.29	0
Zfp217	0.496	-27.154	0
Kdm5b	0.495	-25.851	0
Rab4b	0.495	-15.427	0
Srr	0.495	-14.935	0
Ube2w	0.495	-23.079	0
Mfsd11	0.495	-28.21	0
Il4ra	0.495	-11.213	0
Syn3	0.495	-4.208	0.0056
Zc3h6	0.495	-5.647	0.0013
Socs2	0.495	-40.307	0
Gm2a	0.494	-19.981	0
Prdx5	0.494	-20.131	0
Agt	0.494	-3.389	0.0147
Rnf19b	0.494	-19.966	0
Syne1	0.494	-7.969	0.0002
Fam171a2	0.494	-20.448	0
Tbx15	0.494	-4.051	0.0067
Dact3	0.494	-3.565	0.0118
Adamts9	0.493	-6.921	0.0005
4632428C04Rik	0.493	-4.482	0.0042
Prkx	0.493	-22.125	0
Tctn1	0.493	-9.154	0.0001
Parva	0.493	-38.532	0
Rnf183	0.492	-4.649	0.0035
Osbpl8	0.492	-14.583	0
Akap6	0.492	-7.213	0.0004
Hvcn1	0.492	-7.049	0.0004
Cd1d2	0.492	-5.924	0.001
Gas1	0.492	-16.435	0
Acot11	0.492	-3.077	0.0217
Pja2	0.492	-33.76	0
Ypel2	0.492	-7.315	0.0003
Slc12a6	0.492	-40.961	0
Bzrap1	0.491	-3.741	0.0096
Yipf2	0.491	-15.276	0
Nxph3	0.491	-3.743	0.0096
Gadd45a	0.491	-26.601	0
Mageh1	0.491	-22.132	0
Mapk3	0.491	-34.719	0
Ppapdc1b	0.491	-18.576	0
Trpm3	0.491	-3.245	0.0176
Ndel1	0.491	-36.999	0
Gm14378	0.491	-3.554	0.012
Zeb1	0.491	-26.472	0
Chst15	0.49	-11.373	0
Ostm1	0.49	-28.539	0
Etv4	0.49	-13.403	0
Aga	0.49	-24.017	0
Map4k3	0.49	-22.459	0
Fosl2	0.489	-40.86	0
Akr1b8	0.489	-21.247	0
P4ha2	0.489	-24.075	0
Cdh6	0.489	-23.815	0
Zfp229	0.489	-9.376	0.0001
Snta1	0.489	-16.75	0
Gpr56	0.489	-20.647	0
Fam161b	0.488	-9.491	0.0001
4921517L17Rik	0.488	-3.891	0.0081
Wbp2	0.488	-21.226	0
Ccdc162	0.488	-2.724	0.0345
Baalc	0.488	-7.791	0.0002
Stk40	0.488	-14.217	0
Pbld2	0.488	-8.162	0.0002
Erlec1	0.488	-13.327	0
Lrrk2	0.488	-18.53	0
Chadl	0.488	-4.018	0.007
Sgms2	0.488	-17.122	0
Ppp1r12b	0.487	-3.801	0.009
Idh1	0.487	-23.705	0
Ttll3	0.487	-5.979	0.001
Tmem71	0.487	-4.783	0.0031
Padi1	0.487	-12.83	0
Heg1	0.487	-18.76	0
Acaa1a	0.487	-20.01	0
Pnma1	0.486	-9.374	0.0001
Atp13a2	0.486	-15.417	0
Spry4	0.486	-14.801	0
Enpep	0.486	-5.542	0.0015
Myo1e	0.486	-20.077	0
Fam102a	0.485	-7.634	0.0003
Adcy9	0.485	-6.873	0.0005
Afap1	0.485	-51.172	0
Lrrc48	0.485	-3.031	0.0231
Crot	0.485	-22.618	0
Txnip	0.485	-43.547	0
Sat2	0.485	-3.35	0.0154
Pttg1ip	0.485	-26.42	0
Dnajb14	0.485	-11.116	0
Cspg4	0.485	-18.706	0
Fam76a	0.485	-22.573	0
5033406O09Rik	0.485	-3.419	0.0142
Lims1	0.485	-17.592	0
Fam71e1	0.484	-3.37	0.015
Syn2	0.484	-3.306	0.0163
Itga7	0.484	-5.345	0.0018
Rcan3	0.484	-14.872	0
Map3k9	0.484	-12.94	0
Osbpl3	0.484	-32.401	0
Gnai2	0.483	-37.353	0
Add2	0.483	-3.72	0.0098
Cdk5	0.483	-32.521	0
Fam65b	0.483	-33.192	0
Lamp2	0.483	-46.338	0
Neu3	0.483	-3.49	0.013
2010002M12Rik	0.483	-2.939	0.026
Pak1	0.483	-16.37	0
Neurl1a	0.483	-10.143	0.0001
Utrn	0.483	-20.438	0
Msx2	0.482	-3.202	0.0186
Map3k14	0.482	-17.01	0
Apoa1bp	0.482	-17.248	0
Cxx1b	0.482	-7.629	0.0003
Bcl2	0.482	-42.518	0
Irs1	0.482	-24.911	0
Rhou	0.481	-33.077	0
Mgrn1	0.481	-29.954	0
1700019E19Rik	0.481	-22.73	0
Rdh9	0.481	-2.969	0.025
2610203C22Rik	0.481	-2.943	0.0258
Lag3	0.481	-3.276	0.0169
Vwa1	0.481	-6.823	0.0005
Fam20c	0.481	-23.711	0
Vsig10	0.481	-11.499	0
Ddr1	0.481	-28.04	0
Fxyd5	0.481	-11.618	0
Tada3	0.48	-30.26	0
Acot9	0.48	-15.913	0
Arl8a	0.48	-23.461	0
Cdh24	0.48	-3.836	0.0086
Stox2	0.48	-8.381	0.0002
Tmem159	0.48	-10.664	0
Fam134b	0.48	-17.399	0
Nap1l3	0.48	-5.869	0.0011
Neu1	0.48	-20.32	0
Tes	0.48	-34.139	0
Emp1	0.48	-26.027	0
Atf5	0.48	-15.855	0
Susd4	0.479	-9.786	0.0001
Rhobtb1	0.479	-17.435	0
Crem	0.479	-29.817	0
Sh3rf2	0.479	-5.517	0.0015
Hcfc2	0.479	-24.244	0
Prr5l	0.479	-10.845	0
Fzd2	0.479	-20.127	0
Parvb	0.479	-4.996	0.0025
Adm	0.478	-15.22	0
Stom	0.478	-18.058	0
Gm10638	0.478	-4.576	0.0038
Mir101a	0.478	-2.736	0.0339
Rilpl1	0.478	-24.112	0
Car13	0.478	-10.805	0
Ppp6r2	0.478	-15.952	0
Ilvbl	0.478	-25.031	0
H2-D1	0.478	-26.934	0
Dhrs1	0.477	-15.654	0
Gpr137	0.477	-13.662	0
Fert2	0.477	-11.5	0
Plekhh3	0.477	-23.161	0
Esyt2	0.477	-33.814	0
Ulk4	0.477	-3.79	0.0091
P2rx5	0.477	-4.844	0.0029
Tmem66	0.477	-32.771	0
Paqr7	0.477	-16.839	0
Pik3r1	0.477	-34.834	0
Slco3a1	0.477	-39.297	0
Zfp40	0.476	-18.648	0
Tpp1	0.476	-29.698	0
Fbln5	0.476	-2.983	0.0245
Pmp22	0.476	-30.298	0
Actg1	0.476	-33.567	0
Hectd3	0.476	-20.534	0
4930583H14Rik	0.476	-9.552	0.0001
Sh3yl1	0.476	-18.314	0
Pcdha4-g	0.476	-3.276	0.0169
Serinc3	0.476	-23.767	0
Dusp6	0.476	-29.09	0
Galr2	0.476	-3.435	0.0139
Ipcef1	0.475	-2.782	0.0319
Als2cl	0.475	-12.147	0
Fam107a	0.475	-3.103	0.021
Insl6	0.475	-5.001	0.0024
Hist1h1c	0.475	-19.317	0
Gjb4	0.475	-33.351	0
Hcn3	0.475	-5.213	0.002
App	0.475	-34.685	0
Acbd4	0.475	-13.98	0
Mcoln1	0.475	-23.871	0
Lrrc19	0.475	-2.827	0.0301
Rnf24	0.474	-12.436	0
Aph1b	0.474	-18.598	0
Manea	0.474	-14.818	0
Ppp2r3a	0.474	-26.595	0
Dhrs11	0.474	-4.627	0.0036
Fabp7	0.474	-19.785	0
Ccbe1	0.474	-23.892	0
Prkcc	0.474	-4.052	0.0067
Glt8d1	0.474	-13.953	0
Adam9	0.474	-21.199	0
Fam126b	0.474	-12.24	0
2310021P13Rik	0.473	-25.887	0
Hbp1	0.473	-19.681	0
6330512M04Rik	0.473	-12.393	0
Hist1h2ai	0.473	-3.256	0.0173
Plxnd1	0.473	-16.906	0
Snx30	0.473	-22.592	0
Gjc2	0.473	-4.209	0.0056
Cbx4	0.473	-20.482	0
AI316807	0.473	-17.065	0
Mamstr	0.473	-3.334	0.0157
Prr13	0.473	-27.277	0
Ext1	0.472	-33.82	0
Lcn2	0.472	-4.619	0.0036
Adamtsl1	0.472	-4.166	0.0059
Snap47	0.472	-26.804	0
Styxl1	0.472	-4.169	0.0059
Cdc42ep5	0.472	-2.748	0.0334
St3gal5	0.472	-15.251	0
Tigit	0.472	-10.328	0
Bach1	0.471	-22.474	0
Tm2d2	0.471	-25.161	0
Cyp2j6	0.471	-17.288	0
Ncrna00085	0.471	-4.565	0.0038
4732415M23Rik	0.471	-2.968	0.025
Rnf128	0.471	-21.485	0
Tagln2	0.471	-32.724	0
Foxf1a	0.471	-2.939	0.026
Sprr2g	0.471	-4.014	0.007
Tmem119	0.47	-3.374	0.015
Jak2	0.47	-26.9	0
Etl4	0.47	-10.564	0
Tmem205	0.47	-15.017	0
Dram2	0.47	-23.977	0
Clic5	0.47	-3.012	0.0236
Usp53	0.47	-18.502	0
D10Bwg1379e	0.469	-8.96	0.0001
Arhgef2	0.469	-33.574	0
Fez2	0.469	-18.893	0
R3hcc1	0.469	-14.131	0
Sema4c	0.469	-12.666	0
Eomes	0.469	-5.866	0.0011
2310007B03Rik	0.469	-2.835	0.0298
Lrp2bp	0.469	-4.637	0.0036
Ctsw	0.468	-7.207	0.0004
Tln1	0.468	-25.582	0
Spsb1	0.468	-29.896	0
Tmc4	0.468	-3.809	0.0089
Vasp	0.468	-48.886	0
Blvrb	0.467	-6.315	0.0007
Dusp8	0.467	-16.563	0
Clic1	0.467	-47.291	0
Cdyl2	0.467	-8.843	0.0001
Frmd7	0.467	-2.872	0.0284
Lasp1	0.467	-39.613	0
Tpd52l1	0.467	-20.444	0
Amotl2	0.467	-31.276	0
Pde5a	0.466	-8.243	0.0002
Cybasc3	0.466	-22.13	0
Rab2b	0.466	-9.585	0.0001
Rab13	0.466	-7.804	0.0002
Hs1bp3	0.466	-34.926	0
1810027O10Rik	0.466	-12.218	0
Zc3h12a	0.466	-17.891	0
Tmem175	0.466	-11.989	0
1700011H14Rik	0.465	-11.546	0
Acpl2	0.465	-16.078	0
Wdr19	0.465	-13.911	0
Sertad4	0.465	-22.462	0
Zfp28	0.465	-12.446	0
Sh3bgrl	0.465	-12.711	0
Stx5a	0.465	-17.244	0
Filip1l	0.465	-35.412	0
Cpe	0.465	-27.356	0
Ctsd	0.465	-32.361	0
Arc	0.465	-9.967	0.0001
Fzd1	0.465	-20.601	0
Psap	0.464	-36.738	0
Rab22a	0.464	-41.46	0
Tnfrsf11a	0.464	-5.345	0.0018
Myl12b	0.464	-16.348	0
Stbd1	0.464	-25.9	0
Acaa1b	0.464	-3.51	0.0127
Efcab4a	0.464	-3.009	0.0237
Slc22a15	0.463	-10.249	0.0001
A630066F11Rik	0.463	-3.861	0.0084
Gamt	0.463	-6.435	0.0007
Npc1	0.462	-33.489	0
BC018242	0.462	-9.812	0.0001
AU040320	0.462	-63.267	0
Gpr137b-ps	0.462	-22.417	0
Cttnbp2	0.462	-7.753	0.0002
Ppm1h	0.462	-14.987	0
Prkab2	0.462	-20.336	0
Arhgap31	0.461	-28.4	0
Acox1	0.461	-49.18	0
Rab3a	0.461	-11.166	0
Scamp5	0.461	-20.662	0
Zbtb8b	0.461	-6.585	0.0006
Kat2b	0.461	-24.879	0
Osbpl5	0.461	-21.928	0
Fbxo44	0.461	-9.507	0.0001
Cp	0.461	-17.167	0
Triobp	0.46	-19.183	0
Shpk	0.46	-4.482	0.0042
Cyb5	0.46	-17.859	0
Tmem14a	0.46	-7.793	0.0002
Synj2	0.46	-8.932	0.0001
Klf2	0.46	-8.15	0.0002
Agrn	0.459	-23.424	0
AI646023	0.459	-9.536	0.0001
Amn1	0.459	-20.129	0
Atp6v0d1	0.459	-43.221	0
Bcl2l1	0.459	-24.65	0
Tnxb	0.459	-3.954	0.0075
Slc27a4	0.459	-15.422	0
Zfp536	0.459	-6.103	0.0009
Gpr39	0.458	-14.557	0
9530008L14Rik	0.458	-7.851	0.0002
Fam190a	0.458	-3.261	0.0172
Rab40b	0.458	-3.092	0.0213
Prrx1	0.458	-3.362	0.0152
Rap1gap	0.458	-7.85	0.0002
Pmepa1	0.458	-22.353	0
Psd	0.458	-8.348	0.0002
Ptprm	0.458	-34.82	0
Acot10	0.457	-12.056	0
Tuba1a	0.457	-26.95	0
Lamb1	0.457	-29.821	0
Ror1	0.457	-15.34	0
Thra	0.457	-23.46	0
Brsk1	0.457	-13.668	0
Rgs12	0.457	-15.887	0
Cldn10	0.457	-6.893	0.0005
Flot2	0.457	-21.591	0
Parp8	0.457	-19.242	0
P2ry6	0.457	-5.169	0.0021
Sepx1	0.456	-17.443	0
Igsf3	0.456	-16.899	0
Anxa3	0.456	-28.961	0
Ptprd	0.456	-9.481	0.0001
Enkur	0.456	-5.593	0.0014
Dstyk	0.456	-19.447	0
Wbp5	0.455	-27.95	0
Zbtb7c	0.455	-5.869	0.0011
Chac1	0.455	-31.475	0
Nbeal1	0.455	-40.433	0
Cd44	0.454	-31.04	0
Ankrd35	0.454	-3.224	0.0181
Iqsec2	0.454	-13.188	0
Cd151	0.454	-39.381	0
Ccpg1	0.454	-33.124	0
Cap1	0.454	-28.946	0
Enho	0.454	-3.927	0.0077
Elovl7	0.453	-20.264	0
Atp6v1g1	0.453	-45.13	0
Acadl	0.453	-33.973	0
Il11ra1	0.453	-10.59	0
Akr1c12	0.453	-6.935	0.0004
Dtna	0.453	-15.317	0
S100a11	0.453	-18.379	0
Gatsl2	0.452	-16.08	0
Myoz2	0.452	-2.863	0.0287
Smad3	0.452	-59.89	0
Sel1l3	0.452	-5.713	0.0012
Paqr4	0.452	-22.063	0
Zdhhc18	0.452	-29.34	0
Abtb1	0.451	-12.451	0
Fam84b	0.451	-29.456	0
Lats2	0.451	-42.704	0
2810408A11Rik	0.451	-7.853	0.0002
Gm7694	0.451	-4.982	0.0025
Wdpcp	0.45	-8.972	0.0001
Abcb4	0.45	-3.964	0.0074
Micall2	0.45	-21.335	0
Mtmr11	0.45	-24.807	0
Lman2l	0.45	-41.446	0
Agphd1	0.45	-2.854	0.029
Pcmtd1	0.45	-17.489	0
Hist1h2bq	0.45	-8.161	0.0002
Igsf5	0.449	-16.453	0
Trpm2	0.449	-9.007	0.0001
4932415G12Rik	0.449	-6.979	0.0004
Elmod1	0.449	-9.485	0.0001
Hspb6	0.449	-14.722	0
Glis2	0.449	-34.464	0
Slc35f5	0.449	-37.208	0
Trib2	0.449	-10.662	0
Fam107b	0.448	-18.487	0
Haghl	0.448	-16.016	0
Fam171b	0.448	-10.461	0
Cdon	0.448	-51.572	0
Mapk15	0.448	-3.058	0.0223
Trio	0.448	-24.524	0
Ckap4	0.448	-22.669	0
5730469M10Rik	0.448	-12.892	0
Gulp1	0.448	-8.921	0.0001
Mapk11	0.448	-11.691	0
Ctxn1	0.447	-23.597	0
Csf2ra	0.447	-13.873	0
4921531C22Rik	0.447	-7.133	0.0004
Il17rc	0.447	-20.783	0
Glis3	0.447	-30.228	0
Hoxb3	0.446	-8.958	0.0001
A430105I19Rik	0.446	-14.802	0
Tnfrsf23	0.446	-32.428	0
Snapin	0.446	-19.583	0
Fam63b	0.446	-33.141	0
Insig2	0.446	-25.351	0
Rhpn1	0.446	-4.078	0.0065
Hbegf	0.446	-24.712	0
Ano8	0.445	-19.523	0
Flrt2	0.445	-15.115	0
Tmem74	0.445	-3.72	0.0099
Mov10	0.445	-20.046	0
Itfg3	0.445	-20.978	0
Rab5b	0.445	-40.595	0
Dpp6	0.445	-4.641	0.0035
4933433P14Rik	0.445	-15.378	0
Plekhb2	0.445	-35.388	0
Ikbip	0.445	-22.732	0
Ssh3	0.444	-24.37	0
Nrg1	0.444	-41.56	0
Snx33	0.444	-16.106	0
Cryl1	0.444	-7.472	0.0003
Trib3	0.443	-20.279	0
Mxd4	0.443	-11.632	0
Gabbr1	0.443	-6.929	0.0004
Hdac11	0.443	-11.12	0
Igsf11	0.443	-13.175	0
Purg	0.443	-15.34	0
Chn1	0.443	-16.23	0
Pisd-ps2	0.443	-15.051	0
Prkd2	0.443	-8.668	0.0001
Mrvi1	0.443	-3.587	0.0115
Rnd3	0.442	-26.894	0
Adamtsl3	0.442	-6.916	0.0005
Rgnef	0.442	-24.205	0
Anxa5	0.442	-37.898	0
Phyh	0.441	-10.972	0
Gyltl1b	0.441	-3.483	0.0131
Itga3	0.441	-35.977	0
Letm2	0.441	-7.112	0.0004
Zbtb20	0.441	-10.358	0
Casp6	0.441	-21.199	0
H2-Gs10	0.441	-5.913	0.001
Rims2	0.441	-9.869	0.0001
Naglu	0.441	-18.666	0
Mecom	0.441	-6.431	0.0007
Vat1	0.441	-50.491	0
Tmem67	0.44	-9.142	0.0001
9530026P05Rik	0.44	-2.835	0.0298
Chmp4c	0.44	-27.19	0
BC051628	0.44	-3.829	0.0087
Emx2	0.439	-22.608	0
Nfkb2	0.439	-30.051	0
Shroom4	0.439	-38.491	0
Zfp238	0.439	-63.791	0
Cblc	0.439	-3.623	0.0111
Sphk1	0.439	-10.226	0.0001
Cubn	0.439	-6.548	0.0006
Rnd2	0.439	-7.46	0.0003
Glrb	0.439	-13.888	0
Nucb2	0.439	-15.097	0
Tmem37	0.439	-10.089	0.0001
Spata1	0.438	-5.552	0.0014
Cdc42ep2	0.438	-19.556	0
Gpr126	0.438	-16.558	0
Cnst	0.438	-22.401	0
Spcs3	0.438	-22.076	0
Decr2	0.438	-24.11	0
Dip2a	0.438	-27.942	0
Ccdc136	0.437	-18.856	0
Pisd-ps3	0.437	-6.787	0.0005
Rapsn	0.437	-5.536	0.0015
Klf6	0.437	-39.935	0
Plscr2	0.437	-22.074	0
Hsf2bp	0.437	-4.143	0.0061
0610031J06Rik	0.436	-39.206	0
Nlrp10	0.436	-14.164	0
4930429B21Rik	0.436	-5.364	0.0017
Ano10	0.436	-24.707	0
Bgn	0.436	-6.819	0.0005
Klhl24	0.436	-23.637	0
Tgfbr2	0.436	-44.605	0
Ehbp1l1	0.436	-28.789	0
Onecut2	0.436	-5.144	0.0021
Hsd17b2	0.435	-8.503	0.0001
4931406C07Rik	0.435	-21.591	0
Akap2	0.435	-35.793	0
Gm5918	0.435	-8.999	0.0001
Galns	0.435	-11.945	0
Cyfip2	0.435	-18.422	0
Pkp2	0.435	-21.242	0
Cabyr	0.434	-3.194	0.0187
Mir1941	0.434	-4.572	0.0038
Acadsb	0.434	-19.366	0
Fsd1	0.434	-3.977	0.0073
Irgq	0.434	-33.918	0
Stat5a	0.434	-8.376	0.0002
Tspan8	0.434	-2.818	0.0304
Gale	0.434	-20.277	0
Cited2	0.434	-43.81	0
Myadm	0.434	-54.029	0
Vim	0.433	-38.3	0
Spata24	0.433	-35.112	0
Gpc4	0.433	-20.913	0
Itm2c	0.433	-27.876	0
Zbtb38	0.433	-22.057	0
Mpeg1	0.433	-3.749	0.0095
P2rx4	0.433	-22.793	0
Pdgfc	0.433	-18.681	0
Gm166	0.433	-6.737	0.0005
Gm14207	0.433	-3.758	0.0094
Syt8	0.432	-6.586	0.0006
Zzef1	0.432	-29.719	0
Stk30	0.432	-6.169	0.0008
Dos	0.432	-12.192	0
Raet1e	0.432	-27.879	0
Bcl6	0.432	-27.575	0
Gpr160	0.431	-3.528	0.0124
Snx24	0.431	-67.546	0
Cttnbp2nl	0.431	-28.635	0
2410066E13Rik	0.431	-4.744	0.0032
Zfp583	0.431	-3.328	0.0159
Stat2	0.431	-14.565	0
Eya1	0.431	-26.769	0
Shisa5	0.43	-27.591	0
Hoxb9	0.43	-49.821	0
Chst2	0.43	-8.134	0.0002
Dock6	0.43	-16.41	0
Arhgef16	0.43	-9.291	0.0001
Tmem171	0.43	-31.165	0
AI836003	0.429	-4.244	0.0054
Prickle2	0.429	-3.419	0.0142
Fam110c	0.429	-5.522	0.0015
Cd38	0.429	-10.002	0.0001
Fhod3	0.429	-31.046	0
Fcer1g	0.429	-3.383	0.0148
1700052K11Rik	0.429	-13.518	0
Snn	0.428	-38.285	0
Sema3f	0.428	-21.843	0
Leprot	0.428	-29.455	0
Trim3	0.428	-18.941	0
Dnpep	0.428	-25.251	0
Npas2	0.428	-3.614	0.0112
Rab43	0.427	-15.413	0
Nudt16	0.427	-16.997	0
Zfp385b	0.427	-6.268	0.0008
Naga	0.427	-27.175	0
Arhgap23	0.427	-26.986	0
Grin2d	0.427	-3.531	0.0124
Vash1	0.427	-9.384	0.0001
Cnn3	0.427	-43.906	0
Bcam	0.426	-32.093	0
Pon3	0.426	-14.432	0
Catsperg1	0.426	-4.076	0.0065
Zfp167	0.426	-7.565	0.0003
Exoc3l	0.426	-3.408	0.0144
Mospd1	0.426	-14.906	0
Unc5b	0.426	-23.702	0
Tax1bp3	0.426	-36.314	0
Ctnnd1	0.426	-35.033	0
Kank2	0.426	-29.429	0
Cys1	0.426	-4.567	0.0038
Aif1l	0.426	-42.316	0
Lpcat2	0.426	-3.629	0.011
Gm16119	0.426	-4.306	0.0051
Pak3	0.426	-43.503	0
Pdcl3	0.425	-43.566	0
Zfpm2	0.425	-6.687	0.0005
Fibcd1	0.425	-7.488	0.0003
Pmel	0.425	-3.69	0.0102
Dlx5	0.425	-5.041	0.0024
Tmc3	0.425	-3.16	0.0196
Hdc	0.425	-2.898	0.0274
Rtn1	0.425	-2.952	0.0256
Ralgps1	0.425	-13.038	0
Zfp30	0.425	-8.898	0.0001
Lif	0.424	-40.4	0
Sspn	0.424	-28.017	0
Add1	0.424	-52.633	0
Ugp2	0.424	-23.389	0
Gm12824	0.424	-7.981	0.0002
Plaur	0.424	-46.137	0
Nrbp2	0.424	-9.806	0.0001
Amigo2	0.424	-5.32	0.0018
Ifi204	0.424	-9.814	0.0001
Dnase2a	0.424	-9.133	0.0001
Wipi1	0.423	-20.65	0
Ltk	0.423	-7.281	0.0003
C1ra	0.423	-7.415	0.0003
Pold4	0.423	-16.4	0
Tmco3	0.423	-23.26	0
Lhx9	0.423	-2.856	0.0289
Mfsd6	0.423	-42.655	0
5430405G05Rik	0.423	-2.813	0.0307
Avil	0.423	-2.714	0.0349
Arpc5	0.422	-33.893	0
Wdr81	0.422	-24.734	0
Ctf1	0.422	-3.602	0.0113
Fndc3a	0.421	-42.823	0
Dnm1	0.421	-6.925	0.0004
Nicn1	0.421	-15.675	0
Arhgef5	0.421	-56.482	0
Pik3cd	0.42	-6.476	0.0006
Hecw2	0.42	-5.621	0.0014
Ccdc157	0.42	-16.003	0
Ccdc151	0.419	-4.851	0.0028
Tmem44	0.419	-6.195	0.0008
Pld3	0.419	-27.968	0
Qpct	0.419	-8.025	0.0002
Slc36a1	0.419	-14.003	0
Jam2	0.419	-3.446	0.0137
Rnf157	0.419	-24.589	0
Gpr137c	0.419	-2.716	0.0348
Zfp128	0.419	-10.004	0.0001
Dynlt3	0.418	-18.437	0
Uroc1	0.418	-4.236	0.0055
Cetn4	0.418	-6.972	0.0004
Ficd	0.418	-26.034	0
Il10rb	0.418	-16.371	0
Hs3st3b1	0.418	-15.933	0
Marcks	0.418	-29.582	0
Spink2	0.418	-5.915	0.001
Pld1	0.417	-8.046	0.0002
Cyp4b1	0.417	-11.425	0
Hoxb4	0.417	-7.289	0.0003
Myl6b	0.417	-9.511	0.0001
Tnks1bp1	0.417	-27.532	0
Spa17	0.417	-3.58	0.0116
Fam46b	0.416	-13.021	0
Morn4	0.416	-10.505	0
Oplah	0.416	-4.137	0.0061
Myom1	0.416	-3.291	0.0166
Zfp618	0.416	-8.827	0.0001
Cldn23	0.415	-4.969	0.0025
Palm2	0.415	-17.22	0
Arhgef40	0.415	-28.114	0
Rtn4rl1	0.415	-5.276	0.0019
Gas6	0.415	-5.273	0.0019
Bmp3	0.415	-3.275	0.0169
Mettl7a1	0.415	-12.284	0
Mast4	0.415	-22.342	0
Itga1	0.414	-41.405	0
Dtx4	0.414	-61.986	0
Mlycd	0.414	-4.57	0.0038
Zfp612	0.414	-5.247	0.0019
Gm12942	0.414	-5.96	0.001
Birc3	0.414	-13.666	0
1700030J22Rik	0.414	-9.684	0.0001
1190007F08Rik	0.414	-14.242	0
3110003A17Rik	0.414	-22.848	0
Setbp1	0.413	-27.281	0
Ankrd12	0.413	-18.08	0
Rnf180	0.413	-7.967	0.0002
Specc1	0.413	-36.137	0
Tmem180	0.413	-8.285	0.0002
Ndst3	0.413	-13.621	0
Cxcr4	0.412	-6.447	0.0007
Hoga1	0.412	-16.825	0
Pros1	0.412	-14.425	0
Sardh	0.412	-10.007	0.0001
Procr	0.412	-11.357	0
Glipr1	0.412	-24.1	0
Epb4.1l4a	0.412	-40.613	0
Tmem130	0.412	-3.671	0.0104
Picalm	0.411	-26.839	0
Abca9	0.411	-3.197	0.0187
Tle6	0.411	-8.921	0.0001
Tmem220	0.411	-8.019	0.0002
Plod1	0.411	-27.974	0
Calcoco1	0.411	-32.068	0
Fermt2	0.411	-33.183	0
Wfs1	0.41	-27.926	0
Eno3	0.41	-28.002	0
Fibin	0.41	-3.261	0.0172
Errfi1	0.409	-32.372	0
40970	0.409	-36.353	0
Hpse	0.409	-8.961	0.0001
Dap	0.409	-36.753	0
9430060I03Rik	0.409	-4.791	0.003
Krt19	0.409	-35.782	0
Tdrd7	0.409	-25.936	0
St3gal1	0.409	-28.66	0
Hoxb8	0.409	-8.545	0.0001
Cryab	0.408	-25.254	0
BC006779	0.408	-52.765	0
Lgi3	0.408	-7.909	0.0002
Frs3	0.408	-6.89	0.0005
Has1	0.408	-2.904	0.0272
Akap17b	0.407	-17.264	0
Pgpep1	0.407	-29.258	0
Ampd3	0.407	-39.607	0
Wfdc2	0.407	-2.889	0.0277
Klf3	0.407	-28.444	0
Tpm4	0.407	-34.703	0
1700003E16Rik	0.407	-19.911	0
Upp1	0.406	-11.833	0
2610008E11Rik	0.406	-21.99	0
Clip2	0.406	-29.997	0
Rb1cc1	0.406	-31.422	0
2010011I20Rik	0.406	-10.116	0.0001
Slc7a7	0.405	-4.711	0.0033
Sdr42e1	0.405	-8.496	0.0001
Frk	0.405	-43.035	0
Clcf1	0.405	-14.618	0
Apbb1ip	0.405	-3.566	0.0118
Prmt2	0.404	-23.741	0
Apbb1	0.404	-21.422	0
Ccdc122	0.404	-7.5	0.0003
Fggy	0.404	-9.766	0.0001
Gm10516	0.404	-4.287	0.0052
Pkhd1	0.404	-47.866	0
Ucn2	0.404	-5.042	0.0024
Gnb5	0.404	-24.882	0
Mras	0.404	-18.746	0
Gpr137b	0.404	-14.392	0
Amdhd2	0.404	-16.269	0
Cstb	0.403	-18.862	0
Fhl2	0.403	-32.384	0
Tcp11l1	0.403	-11.548	0
Veph1	0.403	-15.483	0
Plk2	0.403	-36.653	0
Antxr2	0.403	-40.074	0
Rab39	0.402	-6.722	0.0005
Fat1	0.402	-20.508	0
Glb1l	0.402	-5.729	0.0012
Qsox1	0.402	-29.646	0
Eif2ak3	0.402	-40.611	0
Cflar	0.402	-60.326	0
Wls	0.401	-23.288	0
Zkscan4	0.401	-4.503	0.0041
4933411K16Rik	0.401	-5.723	0.0012
Itpripl2	0.401	-25.062	0
Capg	0.401	-39.236	0
Egfr	0.401	-24.897	0
Gba	0.401	-35.029	0
Gdnf	0.401	-11.711	0
Nos1ap	0.401	-5.028	0.0024
Gpr157	0.4	-9.155	0.0001
Gm5617	0.4	-10.579	0
Ankrd42	0.4	-10.377	0
Ubash3b	0.4	-7.584	0.0003
Wdfy1	0.4	-40.581	0
Sh3bp4	0.399	-33.898	0
Wdr78	0.399	-6.575	0.0006
Wdr47	0.399	-28.327	0
Chrnb1	0.399	-16.3	0
Lrp10	0.399	-29.899	0
Gm3230	0.399	-3.312	0.0162
Tbx6	0.399	-8.972	0.0001
Nrp1	0.399	-23.638	0
Flrt3	0.399	-5.78	0.0012
A930007I19Rik	0.398	-3	0.024
Grik5	0.398	-2.949	0.0256
Tcf7l1	0.398	-8.784	0.0001
Hs3st5	0.398	-3.915	0.0078
St8sia1	0.398	-32.528	0
Rin2	0.397	-24.999	0
1110032A03Rik	0.397	-13.128	0
Snx29	0.397	-3.339	0.0156
Fam49a	0.397	-4.16	0.0059
Tnn	0.397	-2.906	0.0271
Fgf18	0.397	-5.814	0.0011
Fhl4	0.397	-7.782	0.0002
Dnase1l1	0.397	-11.702	0
Chst12	0.397	-24.571	0
Cnp	0.397	-14.488	0
Itm2b	0.397	-28.397	0
Parp10	0.397	-18.859	0
Aph1c	0.397	-6.84	0.0005
Unc13a	0.396	-9.497	0.0001
Sesn3	0.396	-30.286	0
Lhfp	0.396	-28.024	0
Tlr3	0.396	-9.968	0.0001
Rai2	0.396	-6.398	0.0007
Acss2	0.396	-18.202	0
5830416P10Rik	0.396	-7.697	0.0003
Zyx	0.396	-35.869	0
Grina	0.396	-28.086	0
Klra2	0.396	-3.068	0.022
Stx7	0.396	-36.42	0
Pik3ip1	0.396	-10.717	0
Crebl2	0.396	-10.938	0
Adam8	0.395	-6.728	0.0005
Efemp2	0.395	-40.596	0
Pcdhga11	0.395	-4.531	0.004
Cpn1	0.395	-42.149	0
Zhx3	0.395	-23.978	0
S100a4	0.394	-20.33	0
Gpx8	0.394	-22.512	0
Spnb1	0.394	-5.091	0.0022
Sec14l2	0.394	-6.334	0.0007
Man1c1	0.394	-12.237	0
Nes	0.394	-33.585	0
Wnt7b	0.394	-21.85	0
Ttc39d	0.394	-2.871	0.0284
Leprel4	0.394	-3.417	0.0142
Zswim6	0.394	-24.54	0
Adam22	0.394	-5.938	0.001
Tm4sf1	0.393	-32.172	0
Parp9	0.393	-56.899	0
Cpeb4	0.393	-22.899	0
Mical2	0.393	-27.76	0
Gpnmb	0.393	-7.47	0.0003
Crlf1	0.393	-30.445	0
Mmp8	0.393	-3.899	0.008
Pla2r1	0.393	-3.543	0.0122
Bdnf	0.393	-17.178	0
Car2	0.393	-21.692	0
Fam131b	0.393	-7.346	0.0003
Scn1b	0.392	-5.534	0.0015
Litaf	0.392	-51.134	0
Fam26e	0.392	-8.659	0.0001
Ehd2	0.392	-30.421	0
Abca7	0.392	-22.572	0
Mctp2	0.392	-4.56	0.0039
Jazf1	0.391	-19.649	0
Tmem217	0.391	-3.249	0.0175
Fcgr4	0.391	-2.753	0.0332
Vdr	0.391	-27.867	0
5430416O09Rik	0.391	-7.684	0.0003
Megf9	0.391	-9.072	0.0001
Smarca1	0.391	-4.773	0.0031
Parp4	0.391	-24.346	0
Thnsl2	0.391	-2.731	0.0342
Slamf9	0.391	-7.264	0.0003
Foxa1	0.391	-10.717	0
Tnfsf12	0.39	-9.084	0.0001
Lrrc8e	0.39	-9.244	0.0001
Plekhg1	0.39	-3.323	0.016
Map4k2	0.389	-9.321	0.0001
Klc3	0.389	-10.339	0
Vgf	0.389	-7.686	0.0003
Kidins220	0.389	-60.613	0
BC029214	0.389	-8.276	0.0002
Sema5a	0.389	-19.754	0
Arntl	0.389	-27.422	0
Mrc1	0.389	-2.784	0.0318
Man2b2	0.388	-34.259	0
Usp18	0.388	-3.347	0.0155
C1rl	0.388	-3.561	0.0119
Gnpda1	0.388	-23.183	0
Leng9	0.388	-7.328	0.0003
Tmprss11e	0.388	-4.684	0.0034
Rnf122	0.388	-8.318	0.0002
Mfsd9	0.387	-19.687	0
Arhgdib	0.387	-3.442	0.0138
Npdc1	0.386	-30.522	0
Klhl1	0.386	-12.342	0
Nlrx1	0.386	-6.233	0.0008
Plekhm3	0.386	-54.137	0
Slc2a8	0.386	-8.61	0.0001
6530402F18Rik	0.386	-8.133	0.0002
Lamc3	0.385	-4.036	0.0068
Htr2a	0.385	-8.451	0.0001
Zbtb3	0.385	-12.064	0
Plekho1	0.385	-14.793	0
Gprc5a	0.385	-30.98	0
Ret	0.385	-8.662	0.0001
Tmem22	0.385	-2.875	0.0282
Zfp358	0.385	-12.523	0
Il15	0.385	-5.282	0.0019
Gm14005	0.384	-13.588	0
Trim15	0.384	-3.317	0.0161
Hspa2	0.384	-37.285	0
Chst14	0.384	-15.532	0
Tjp3	0.384	-5.143	0.0021
Efna4	0.384	-20.185	0
Limd2	0.384	-22.234	0
Prepl	0.384	-40.881	0
C920009B18Rik	0.384	-3.479	0.0132
1700096K18Rik	0.384	-9.062	0.0001
A430093F15Rik	0.384	-6.474	0.0006
Nfe2l3	0.384	-4.086	0.0065
Katnal1	0.383	-48.034	0
Csf3	0.383	-4.399	0.0046
Myh9	0.383	-33.052	0
Dlc1	0.383	-35.688	0
Atp6v0a1	0.383	-54.588	0
Bphl	0.382	-18.732	0
Iqck	0.382	-6.663	0.0006
Zfp14	0.382	-7.695	0.0003
St6galnac2	0.382	-9.076	0.0001
Tmem116	0.382	-5.974	0.001
Rab38	0.382	-5.612	0.0014
Crb3	0.382	-10.227	0.0001
Nfkbia	0.382	-32.176	0
Capn5	0.381	-19.587	0
Itga8	0.381	-5.845	0.0011
S1pr3	0.381	-3.954	0.0075
Hpx	0.381	-3.275	0.0169
Dbndd2	0.38	-20.219	0
Fchsd1	0.38	-11.232	0
Pdlim7	0.379	-31.412	0
Slc6a18	0.379	-5.049	0.0023
Kif3c	0.379	-63.741	0
Sun2	0.379	-52.948	0
Flnb	0.379	-30.181	0
H19	0.379	-3.15	0.0198
Rit1	0.378	-23.089	0
Peg13	0.378	-44.802	0
Krt17	0.378	-7.683	0.0003
Cyp4f13	0.378	-10.241	0.0001
Dlg3	0.378	-7.782	0.0002
Iffo1	0.378	-11.077	0
Upk3b	0.378	-4.694	0.0033
Snapc5	0.378	-10.11	0.0001
4930579K19Rik	0.378	-3.644	0.0108
Pear1	0.378	-10.33	0
Kcnj2	0.378	-11.006	0
Pqlc2	0.378	-6.618	0.0006
Itgav	0.378	-22.964	0
Tbc1d9	0.378	-48.022	0
Slc22a17	0.377	-4.087	0.0065
D630003M21Rik	0.377	-22.077	0
Creld1	0.377	-36.813	0
Bst1	0.377	-24.387	0
Rasl12	0.377	-36.557	0
Nlgn2	0.377	-15.82	0
Ypel3	0.376	-11.602	0
Fos	0.376	-10.258	0.0001
Magi2	0.376	-12.363	0
Klhl36	0.375	-7.087	0.0004
Stx2	0.375	-50.285	0
Cplx2	0.375	-6.796	0.0005
Col4a5	0.375	-35.543	0
Agpat9	0.374	-11.216	0
Ube2u	0.374	-5.288	0.0019
Iqcd	0.374	-4.531	0.004
Pxmp4	0.374	-18.246	0
Trim56	0.374	-18.133	0
Gm8615	0.374	-20.265	0
Prkd1	0.373	-30.576	0
Tspan9	0.373	-19.069	0
Acvrl1	0.373	-3.615	0.0112
Tmem150a	0.373	-20.845	0
Pdgfb	0.373	-35.908	0
Cox7a1	0.373	-5.677	0.0013
Kazald1	0.372	-5.336	0.0018
Plin2	0.372	-27.567	0
[truncated: 1,177 more rows]
